# Supplementary material for: Challenges in assessing the effects of environmental governance systems on conservation outcomes
Source: Conserv Biol. 2024 Oct 17;39(1):e14392. doi: 10.1111/cobi.14392 (PMC11780196; doi:10.1111/cobi.14392)
Supplement: Supplementary file 4 — Supporting Information [file COBI-39-e14392-s003.xlsx]

## Sheet: New Master file n=1104 articles
Item ID	Short Title	Title	Year	Abstract	1. Does this paper study the effect (i.e., evaluate qualitatively and/or quantitatively) of governance type on an eligible biological outcome(s).	2. Does this paper study the effect (i.e., evaluate qualitatively and/or quantitatively) of governance type on an eligible human well-being outcome(s)?	3. Is this a primary study?	4. Is the species or species group native to Africa, Asia, or Latin America and targeted by USFWS international activities AND/OR pertain to a ‘local community’ (i.e., group of actors with access to, using, benefiting from, or affecting a specific eligible species and associated with a conservation governance type) in the three eligible regions of Africa, Asia, and Latin America?	5. Does this paper provide information on governance principles within a conservation governance type(s) (i.e., provides sufficient information to identify the presence/absence of a governance principles)?	If Yes to 5. (Column J) Governance Principles - Notes	6. General Notes
59998663	Gillingham (1999)	The impact of wildlife-related benefits on the conservation attitudes of local people around the Selous Game Reserve, Tanzania/td>	1999	In recent years there has been a proliferation of projects aiming to integrate human development needs with conservation objectives, and to establish mutually beneficial relationships for the management of natural resources between rural communities and the state. This paper presents data from a case study of human-wildlife interactions in villages along the northern boundary of the Selous Game R…	No	No	N/A	N/A	N/A	N/A	No comparator but results are likely interpreted in the context of a governance type (Community wildlife management).
59998764	Women, wellbeing and... (Homewood)	Women, wellbeing and Wildlife Management Areas in Tanzania/td>		Community-based wildlife management claims pro-poor, gender-sensitive outcomes. However, intersectional political ecology predicts adverse impacts on marginalised people. Our large-scale quantitative approach draws out common patterns and differentiated ways women are affected by Tanzania's Wildlife Management Areas (WMAs). This first large-scale, rigorous evaluation studies WMA impacts on liveli…	No	Yes	Yes	Unclear	Yes	Governance principles: Fairness and inclusivity	Governance type: Community-based wildlife management; Comparator: Control/Impact; HWB Outcomes: Health/Healthcare & Basic Services (community infrastructure), Social Considerations/Safety and Security (fear of wildlife attacks), Economic/Employment & Livelihoods (resource restrictions).
59999446	Kiwango (2018)	Levels of community participation and satisfaction with decentralized wildlife management in Idodi-Pawaga Wildlife Management Area, Tanzania/td>	2018	Participatory approaches to conservation are viewed as a plausible alternative to the old fortress conservation' approach. The design and implementation of these approaches in developing countries have tended to embrace community participation through decentralized governance mechanisms in the past three decades. However, sustainable conservation approaches that maintain community livelihoods whi…	No	No	N/A	N/A	N/A	N/A	No comparator but results are likely interpreted in the context of a governance type (Wildlife management area).
59999588	Kimario (2020)	THEORY AND PRACTICE OF CONSERVANCIES: EVIDENCE FROM WILDLIFE MANAGEMENT AREAS IN TANZANIA/td>	2020	The integrity of Protected Areas depends on the surrounding communities and their land as they provide crucial ecological functions as wildlife corridors. Hence, the paper analyses the performance of Tanzanian Wildlife Management Areas (WMAs) to better understand their relevance for safeguarding biodiversity outside of traditional protected areas, e.g. national parks. The article assesses the pot…	No	Yes	Yes	Unclear	Yes	Resilience (The study shows that local governance of wildlife resources in most WMAs is still plagued by understaffing, inadequate funding, insufficient skills and knowledge, and investment issues); Fit (Community-based conservation is part of development and the improvement of the overall well-being of people)	Governance type: Wildlife management areas; Comparator: 8 Wildlife Management Areas of different ages, and which represent a tourist activity gradient from no nature-based to well-developed; HBW outcomes: Income & Assets
59999397	Goossens (2016)	Habitat fragmentation and genetic diversity in natural populations of the Bornean elephant: Implications for conservation/td>	2016	The Bornean elephant population in Sabah, with only 2000 individuals, is currently mainly restricted to a limited number of forest reserves. The main threats to the species' survival are population fragmentation and isolation of the existing herds. To support and help monitor future conservation and management measures, we assessed the genetic diversity and population structure of Bornean elephan…	No	No	N/A	N/A	N/A	N/A
59999419	Yang (2003)	Biodiversity conservation in Changbai Mountain Biosphere Reserve, northeastern China: Status, problem, and strategy/td>	2003	The Changbai Mountain Biosphere Reserve (CMBR) is the largest and one of the earliest natural reserves established in China. The continuous losses of species and ecosystems in the reserve since its establishment have raised numerous concerns within China and beyond, which also leads some people to question the function and efficiency of natural reserves in protecting biological and ecological res…	No	No	N/A	N/A	N/A	N/A	We don't know the governance type of the Biosphere Reserve from the abstract. The study aims to understand the major factors causing biodiversity loss in the reserve in an ecological and socio-economic context. They mention mismanagement practices of resources, and they suggest strategies to manage the area sustainably. However, is that enough to say that the results are interpreted in the contex…
59999667	Lhoest (2019)	Perceptions of ecosystem services provided by tropical forests to local populations in Cameroon/td>	2019	In Central Africa, local populations are deeply dependent on tropical forests, which provide numerous ecosystem services (ES). For the first time in Central Africa, we assessed the perceptions of ES provided by tropical forests to local populations, considering three land allocation types: a protected area, a Forest Stewardship Council (FSC)certified logging concession, and three community forest…	No	Yes	Yes	Unclear	Yes	Legitimacy, Inclusivity, Support Networks and Fairness	Governance types: Protected area, Logging consession and Community forests; Comparator: Comparison between the three governance types; HBW outcomes: Ecosystem Health
59998674	Kreuter (2010)	Wildlife Conservation and Community-Based Natural Resource Management in Southern Africa's Private Nature Reserves/td>	2010	In southern Africa, legislative changes that devolved wildlife management authority on private land to landowners and growth in the commercial value of wildlife resulted in a substantial increase in private land dedicated to wildlife. In addition, groups of landowners within the bounds of the Great Limpopo Conservation Area have incorporated their properties into private nature reserves, thereby …	No	No	N/A	N/A	N/A	N/A	The article does not study the effect of a governance type on biological and/or HBW outcomes. Still, it compares three private nature reserves to determine if they exhibit characteristics that promote effective community-based natural resource management (Governance Principles probably). Results are likely interpreted in the context of a governance type (Private nature reserves in the Great Limpo…
59998685	Gatiso (2019)	Households' dependence on community forest and their contribution to participatory forest management: evidence from rural Ethiopia/td>	2019	In recent decades, there has been a major shift in natural resource conservation policies in developing countries, and community-based natural resource management has become the integral part of the policies. Nonetheless, the link between the local communities' dependence on forest resources for their livelihood and the likelihood of the success of community forest management has been understudie…	No	No	N/A	N/A	N/A	N/A	No comparator but results are likely interpreted in the context of a governance type (Community/Participatory forest management).
59998708	Bamford (2014)	Human and wildlife usage of a protected area buffer zone in an area of high immigration/td>	2014	Population growth near protected areas threatens the capacity of such areas for biodiversity conservation. Protected areas may even encourage growth by providing economic benefits that attract migrants. Consequently, understanding the relationships between human demographics and biodiversity is important for conservation. We studied a community-governed Wildlife Management Area bordering the Selo…	No	No	N/A	N/A	N/A	N/A	No comparator but results are likely interpreted in the context of a governance type (community-governed Wildlife Management Area).
59998721	Milda (2020)	Ranger survey reveals conservation issues across Protected and outside Protected Areas in southern India/td>	2020	Intensifying human-wildlife interaction requires effective human-wildlife management strategies. In India, forests designated as Protected Areas (PAs) have better wildlife protection measures unlike Reserved Forests (outside PAs) which are undervalued, although both support similar kinds of wildlife. Wildlife conservation planning and policy-level decision making become incomplete without address…	No	No	N/A	N/A	N/A	N/A	The article studies HWC management between 2 different types of area (Protected areas and Reserved Forests; Governance types unknown) but not from a governance perspective. Don't think results are interpreted in the context of a governance type.
59998726	Samejima (2012)	Camera-trapping rates of mammals and birds in a Bornean tropical rainforest under sustainable forest management/td>	2012	To evaluate the effectiveness of sustainable forest management (SFM) for wildlife conservation, we investigated the abundances of medium to large ground-dwelling vertebrates in a forest management unit in Borneo by camera trapping. The forest management unit (FMU), Deramakot Forest Reserve (55,083 ha), has applied SFM for the past 15 years. We established 15 plots in preharvested areas and five p…	No	No	N/A	N/A	N/A	N/A	The article studies the effect of reduced-impact logging on vertebrates in a forest reserve. No mention of governance.
59998734	Oliva (2016)	Stakeholder linkage in conservation strategies: a qualitative tool for improving the management of a biosphere reserve in the Yucatan Peninsula, Mexico/td>	2016	Management strategies for biosphere reserves need to be locally linked, acknowledging the interests and expectations of local stakeholders, as their participation is crucial for effective resource conservation, particularly in the case of subsistence resource management. In this paper we present a novel qualitative analysis tool, called a linkage matrix, for evaluating the social linkage of biosp…	No	No	N/A	N/A	N/A	N/A	Not a focus on governance
59998754	Tarimo (2020)	Local community participation in wildlife conservation and management in Rungwa Game Reserve, Tanzania/td>	2020	Local community participation in wildlife conservation and management is known to have existed for many years. However, the socio-economic activities regarding community participation remain questionable. Incorporating the views of the local community in the process of decision-making and providing alternative livelihood solutions are important steps towards sustainable conservation. The main aim…	No	No	N/A	N/A	N/A	N/A	No comparator and governance type in the game reserve not clear but results are likely interpreted in the context of a governance type.
59998772	Kaaya (2017)	Micro-Credit and Community Wildlife Management: Complementary Strategies to Improve Conservation Outcomes in Serengeti National Park, Tanzania/td>	2017	Community wildlife management programs in African protected areas aim to deliver livelihood and social benefits to local communities in order to bolster support for their conservation objectives. Most of these benefits are delivered at the community level. However, many local people are also seeking more individual or household-level livelihood benefits from community wildlife management programs…	No	Yes	Yes	Unclear	Yes	Fairness, Inclusivity, Transparency, Accountability, Equity, Capability and Knowledge coproduction	Comparison between three community wildlife management initiatives (community conservation services, wildlife management areas and community conservation banks) in villages adjacent to the Serengeti National Park. Governance type: Wildlife management areas; Comparator: Different community wildlife management initiatives; HBW outcomes: Employment & Livelihoods, Income & Assets. Need to check the f…
59998776	Gaodirelwe (2020)	Community perceptions of wildlife management strategies and subsistence poaching in the Okavango Delta, Botswana/td>	2020	This paper assessed household perceptions of the effects of wildlife management strategies on subsistence poaching in the Okavango Delta, Botswana. A total of 226 households in the Okavango Delta villages of Ditshiping, Khwai, Tubu, and Habu were interviewed about their views regarding wildlife legislation, policies, strategies, and possible impacts on subsistence poaching. Informed by the Routin…	No	No	N/A	N/A	N/A	N/A	No comparator but results are likely interpreted in the context of a governance type (Community-Based Natural Resource Management).
59998794	GIBSON (1995)	TRANSFORMING RURAL HUNTERS INTO CONSERVATIONISTS - AN ASSESSMENT OF COMMUNITY-BASED WILDLIFE MANAGEMENT PROGRAMS IN AFRICA/td>	1995	The failure of conventional wildlife management in Eastern and Southern Africa has led several countries to implement community-based wildlife programs. We examine the assumptions these initiatives make about rural hunters, and describe how the programs attempt to induce individuals away from illegal hunting. Using game theory and a case study from Zambia, we find that these programs misunderstan…	Yes	Yes	Yes	Unclear	Yes	lack of Fit	Governance type: Community-based wildlife management schemes; Comparator: Before/After (assumed: local hunters continue to kill game at a rate comparable to the days before the programs); Biological outcomes: Mortality; HBW outcomes: Distribution of socio-economic benefits
59998810	Cai (2010)	Energy consumption patterns by local residents in four nature reserves in the subtropical broadleaved forest zone of China/td>	2010	Collection of fuelwood by local residents in or around nature reserves of China has caused problems such as disturbance of habitat for wildlife and deforestation. Thus, it is important to study the energy consumption patterns by those local residents live in or around nature reserves to find solutions to reduce the amount of fuelwood consumption. We chose four nature reserves: Longxi-Hongkou Nati…	No	No	N/A	N/A	N/A	N/A	Not a focus on governance in the nature reserves.
59998850	Gillingham (2003)	People and protected areas: a study of local perceptions of wildlife crop-damage conflict in an area bordering the Selous Game Reserve, Tanzania/td>	2003	This paper presents an analysis of perceived patterns of wildlife crop-damage in relation to an on-farm assessment of damage in an area bordering the Selous Game Reserve (SGR) in south-eastern Tanzania. Data from an attitudinal questionnaire survey of 202 households in four villages are used to examine local perceptions of wildlife crop-damage in terms of relative impact and which wildlife specie…	No	No	N/A	N/A	N/A	N/A	No comparator but results are likely interpreted in the context of a governance type (This disjunction is discussed in relation to the effect of extreme damage events on local people's views, the opportunity costs involved in guarding farm plots against crop-damage, and the tenure arrangements for wildlife that define the relationship with the state wildlife management authority.)
59998861	Mbaiwa (2005)	Wildlife resource utilisation at Moremi Game Reserve and Khwai community area in the Okavango Delta, Botswana/td>	2005	This paper uses the concept of sustainable development to examine the utilisation of wildlife resources at Moremi Game Reserve (MGR) and Khwai community area (NG 18/19) in the Okavango Delta, Botswana. Using both secondary and primary data sources, results show that the establishment of MGR in 1963 led to the displacement of Khwai residents from their land; affected Basarwa's hunting and gatherin…	No	Yes	Yes	Unclear	Yes	Inclusivity: The CBNRM programme promotes local participation in natural resource management and rural development through tourism.	Governance type: Community-Based Natural Resource Management (CBNRM) programme; Comparator: Before/After; HBW outcomes: Economic/Employment & Livelihoods, Income & Assets, Social Considerations/Social Relations
59998865	Zhang (2012)	Population dynamics of blue sheep Pseudois nayaur in Ningxia Helan Mountain National Nature Reserve, China/td>	2012	Long-term studies of population dynamics are important for conservation biology and wildlife management. We conducted 2790 line transects and observed 12516 blue sheep Pseudois nayaur from 2004 to 2009 in the Ningxia Helan Mountain National Nature Reserve of China, and found that the blue sheep population size fluctuated from 12375 in 2004 to 8188 in 2006 then 13344 in 2009, but did not ascend or…	No	No	N/A	N/A	N/A	N/A	Not a focus on governance in the nature reserve.
59998868	Rich (2020)	Chimpanzee (Pan troglodytes schweinfurthii) Population Spans Multiple Protected Areas in the Albertine Rift/td>	2020	We used mitochondrial DNA to examine gene flow in a region of western Uganda that has received little attention regarding chimpanzee population dynamics. The area is critical to gene flow between isolated Democratic Republic of Congo populations and the rest of East Africa. None of the chimpanzees in each of the 4 protected areas under consideration (Toro-Semliki Wildlife Reserve, Semuliki Nation…	No	No	N/A	N/A	N/A	N/A	Not a focus on governance in the 4 protected areas.
59998895	Rayan (2015)	Conserving tigers in Malaysia: A science-driven approach for eliciting conservation policy change/td>	2015	The unprecedented economic growth occurring across Southeast Asia is causing large tracts of rainforest to be logged, converted to plantations or fragmented by infrastructure development. It also opens up forest to poachers which, in combination, places acute pressure on the region's large carnivores. Here, we focus on one of Malaysia's three priority tiger landscapes that illustrate these region…	No	No	N/A	N/A	N/A	N/A	Not a focus on governance in the state park and the forest reserve.
59998896	Tweheyo (2001)	Feeding habits of chimpanzees (Pan troglodytes), red-tail monkeys (Cercopithecus ascanius schmidti) and blue monkeys (Cercopithecus mitis stuhlmanii) on figs in Budongo Forest Reserve, Uganda/td>	2001	Feeding habits of chimpanzees, red-tail and blue monkeys on figs (Ficus) were studied in compartment N3 of Budongo Forest Reserve, western Uganda, from September 1997 to March 1998. The aim was to examine the spatial and temporal foraging habits of chimpanzees, redtail monkeys and blue monkeys on figs in the forest reserve. Both scan and focal sampling methods were used to assess the foraging hab…	No	No	N/A	N/A	N/A	N/A	Not a focus on governance in the forest reserve.
59998916	Khalyani (2014)	Development and evaluation of local communities incentive programs for improving the traditional forest management: A case study of Northern Zagros forests, Iran/td>	2014	We examined the local community incentive programs to improve traditional forest management in three forested villages in Baneh city, Kurdistan province in the northern Zagros forests of western Iran. Zagros forests cover 6.07 million ha and support rich plant and animal diversity. Changes in local community social and economic systems and the inefficiency of traditional forest management led to …	No	No	N/A	N/A	N/A	N/A	Not a focus on governance
59998918	ELTRINGHAM (1993)	THE CONSERVATION STATUS OF UGANDA GAME AND FOREST RESERVES IN 1982 AND 1983/td>	1993	Aerial counts were made of huts, livestock and wildlife in and around eight game reserves in the west of Uganda in 1982 and five protected areas (three game reserves and two controlled hunting areas) in the east in 1983. Most of the reserves were heavily encroached and little wildlife remained in the western reserves except for Lake Mburo, which is now a national park. A good variety of wildlife …	No	No	N/A	N/A	N/A	N/A	Not a focus on governance
59998927	KGATHI (1993)	SEASONAL DISTRIBUTION OF ZEBRA AND WILDEBEEST IN MAKGADIKGADI PANS GAME RESERVE, BOTSWANA/td>	1993	The movement and distribution patterns of zebra and wildebeest, with relation to the salt pans area and the Boteti river in Makgadikgadi Pans Game Reserve, were monitored over consecutive dry and wet seasons between 1989 to 1991. Two methods, the aerial survey and the road survey, were used to assess abundance. The aerial survey suggested that zebra and wildebeest concentrate along the river duri…	No	No	N/A	N/A	N/A	N/A	Not a focus on governance
59998945	Masozera (2006)	Assessing the suitability of community-based management for the Nyungwe Forest Reserve, Rwanda/td>	2006	This study assesses the perceptions of representatives from three stakeholder groups-local communities, a government agency, and an environmental organization-towards the suitability of community-based management (CBM) approach to the Nyungwe Forest Reserve (NFR), Rwanda. A strengths, weaknesses, opportunities, and threats (SWOT) technique in combination with an analytic hierarchy process (AHP) w…	No	No	N/A	N/A	N/A	N/A	The study assesses the suitability of community-based management for a Forest Reserve in Rwanda. The current governance type is unknown, but they must use governance to interpret the results (to compare it with CBM).
59998946	Humavindu (2015)	Community-based wildlife management failing to link conservation and financial viability/td>	2015	Given the considerable popularity of community-based wildlife management as a conservation tool, it is of interest to assess the long-run sustainability of this policy not only in conservation terms, but also in financial terms. In this paper, we use cost-benefit analysis to study the social and financial sustainability of a large set of community conservancies in Namibia, one of the few countrie…	No	No	N/A	N/A	N/A	N/A	Results are likely interpreted in the context of a governance type (community-based WMA).
59998971	Hardouin (2021)	Density responses of lesser-studied carnivores to habitat and management strategies in southern Tanzania's Ruaha-Rungwa landscape/td>	2021	Compared to emblematic large carnivores, most species of the order Carnivora receive little conservation attention despite increasing anthropogenic pressure and poor understanding of their status across much of their range. We employed systematic camera trapping and spatially explicit capture-recapture modelling to estimate variation in population density of serval, striped hyaena and aardwolf ac…	Yes	No	Yes	Yes	No	N/A	Governance types: Community-run WMA and National Park; Comparator: Different types of intervention; Biological outcomes: Density
59998972	Wilting (2012)	Density of the Vulnerable Sunda clouded leopard Neofelis diardi in two commercial forest reserves in Sabah, Malaysian Borneo/td>	2012	Recently the Sunda clouded leopard Neofelis diardi was recognized as a separate species distinct from the clouded leopard Neofelis nebulosa of mainland Asia. Both species are categorized as Vulnerable on the IUCN Red List. Little is known about the newly identified species and, in particular, information from forests outside protected areas is scarce. Here we present one of the first density esti…	No	No	N/A	N/A	N/A	N/A	Not a focus on governance
59999016	Lines (2019)	Status of terrestrial mammals at the Kafue-Zambezi interface: implications for transboundary connectivity/td>	2019	The Kavango-Zambezi Transfrontier Conservation Area Programme promotes landscape-level connectivity between clusters of wildlife management areas in five neighbouring countries. However, declining regional biodiversity can undermine efforts to maintain, expand and link wildlife populations. Narratives promoting species connectivity should thus be founded on studies of system and state changes in …	No	No	N/A	N/A	N/A	N/A	Not a focus on governance
59999023	Espinoza-Medinilla (2018)	ADDITIONAL RECORDS OF WILD MAMMALS IN THE FOREST MANAGEMENT AREA: LOS OCOTONES, CHIAPAS, MEXICO/td>	2018	Forest exploitation is an anthropic activity that directly affects the presence of plants and animals. Los Ocotones is a forest management zone, located 36 km from Cintalapa, Chiapas, Mexico. In this zone, forest management with native vegetation and conservation of the forested cover are promoted. The aim of this study was to update the information and document the presence of wild mammals in th…	No	No	N/A	N/A	N/A	N/A	Not a focus on governance in the forest management area.
59999042	Van der Weyde (2018)	Multi-species occupancy modelling of a carnivore guild in wildlife management areas in the Kalahari/td>	2018	Populations of large carnivores are declining at a rapid rate, primarily resulting from land use change due to increasing human pressure. Such changes can restrict available habitat for many species, particularly wide-ranging large carnivores. In Botswana, aside from protected areas, large tracts of land are set aside as wildlife management areas (WMAs). Wildlife management areas are important re…	No	No	N/A	N/A	N/A	N/A	The article studies how human settlements and prey availability might affect carnivore distribution patterns in WMA. Not a focus on governance.
59999045	Pegas (2014)	Ecotourism as a conservation tool and its adoption by private protected areas in Brazil/td>	2014	Ecotourism in private reserves combines the establishment of protected areas with an incentive mechanism to conserve biodiversity. Brazil's private reserve system is well-established but little is known about its links to tourism. This study puts the global private protected area into context and quantifies the extent to which ecotourism has been adopted as a sustainable land-use practice on priv…	No	No	N/A	N/A	N/A	N/A	Matthew Luizza's note: Based on abstract, it was unclear if paper is directly measuring the effect of a governance type on biological and HWB outcomes - noted that private reserves provide economic opportunities to adjacent communities but did not get a sense that this would translate to results being interpreted in context of governance type. Focus on quantifying extent of ecotourism adoption by…
59999055	Afriyie (2021)	Assessing the Management Effectiveness of Three Protected Areas in Ghana/td>	2021	Assessments of management effectiveness of protected areas offer vital information about threats and management issues at the protected area. However, these assessments are frequently conducted mainly at the internal management level, without input from the local communities that implicitly influence the resources of the protected areas. The aim of this study was to assess the effectiveness of th…	No	No	N/A	N/A	N/A	N/A	The study assesses the management effectiveness of three protected areas in Ghana. Unknown governance in the reserves but governance could be used to interpret the results.
59999060	Dou (2016)	Estimating the Population Size and Genetic Diversity of Amur Tigers in Northeast China/td>	2016	Over the past century, the endangered Amur tiger (Panthera tigris altaica) has experienced a severe contraction in demography and geographic range because of habitat loss, poaching, and prey depletion. In its historical home in Northeast China, there appears to be a single tiger population that includes tigers in Southwest Primorye and Northeast China; however, the current demographic status of t…	No	No	N/A	N/A	N/A	N/A	Not a focus on governance
59999077	Tamima (2016)	Performance evaluation of forest co-management: a case study of Chunati Wildlife Sanctuary, Bangladesh/td>	2016	The objective was to evaluate the performance of the co-management of Nishorgo Support Project at Chunati Wildlife Sanctuary in Bangladesh. I adopted the Focus Groups Discussion method for opinion survey and applied the SWOT-AHP technique for data analysis. Local people did not participate in the decision-making process of forest management and they perceived co-management as a threat to their li…	No	No	N/A	N/A	N/A	N/A	No comparator but results are likely interpreted in the context of a governance type (Co-managmenent).
59999096	Mugume (2015)	Can we rely on forest reserves for primate conservation?/td>	2015	Tropical forests contain much of the world's biodiversity, yet their rate of decline is increasing. The strategy most frequently used to protect this biodiversity is to make parks and reserves. While there is a great deal of research on the effectiveness of parks for protecting biodiversity, there is little research on how well extractive reserves conserve biodiversity. Here, we evaluate the effe…	No	No	N/A	N/A	N/A	N/A	Effect of human encroachment on primates populations in four forest reserves and a national park. Not a focus on governance.
59999102	Haule (2002)	Striving for sustainable wildlife management: the case of Kilombero Game Controlled Area, Tanzania/td>	2002	The sustainability of wildlife resources in Africa is threatened by poaching for trophies and meat as well as changes in land use. In order to motivate local people for sustainable wildlife management, efforts to transfer decision-making power as well as benefits from central to local level have been made in several countries. Such efforts have not yet been seen in Kilombero Game Controlled Area,…	No	No	N/A	N/A	N/A	N/A	Matthew Luizza's note: Based on abstract, it was unclear if paper is directly measuring the effect of a governance type on biological and HWB outcomes - focus on local perceptions of wildlife management (including traditional vs. government management) but did not get a sense that this would translate to results being interpreted in context of governance type. Matthew thinks No for Q6. Cynthia's …
59999104	Nielsen (2013)	Determinants of compliance with hunting regulations under Joint Forest Management in Tanzania/td>	2013	We evaluated the effect of Joint Forest Management (JFM) on the number of bushmeat hunters in a forest reserve in the Udzungwa Mountains of Tanzania and tested whether their response to regulations was best characterized by instrumental or normative explanations. A multinomial model based on instrumental proxies revealed that hunters were characterized by significantly lower household asset value…	No	No	N/A	N/A	N/A	N/A	No comparator but results are likely interpreted in the context of a governance type (Joint Forest Management).
59999105	Topp-Jorgensen (2009)	Relative densities of mammals in response to different levels of bushmeat hunting in the Udzungwa Mountains, Tanzania./td>	2009	Bushmeat hunting constitutes the most immediate threat to wildlife populations in the Udzungwa Mountains of the Eastern Afromontane biodiversity hotspot. This study assesses the impact of hunting by comparing densities of mammalian species between the little hunted West Kilombero Scarp Forest Reserve (WKSFR), the medium-hunted Udzungwa Scarp Forest Reserve (USFR) and the intensively hunted New Da…	No	No	N/A	N/A	N/A	N/A	This study assesses the impact of different levels of hunting on densities of mammalian species. Not a focus on governance. Not sure for Q6 because they mention joint forest management as a perspective but is it enough to code Yes?
59999137	Noss (1999)	Censusing rainforest game species with communal net hunts/td>	1999	This paper presents a method to address two wildlife management problems in central African rainforests: the need for local communities to take responsibility for wildlife management, and the lack of simple and appropriate wildlife monitoring techniques. The method uses encounters of game species during net hunts to calculate abundance indices as well as to estimate population densities for the f…	No	No	N/A	N/A	N/A	N/A	The study evaluates the applicability of a new method to calculate wildlife abundance. Results are likely interpreted in the context of a governance type (community management)
59999265	Journeaux (2018)	Herd demography, sexual segregation and the effects of forest management on Bornean banteng Bos javanicus lowi in Sabah, Malaysian Borneo/td>	2018	Between 1973 and 2010, 39.5% of Sabah's (Malaysian Borneo) natural forest cover was lost to deforestation and conversion to agriculture, therefore the remaining population of endangered Bornean banteng Bos javanicus lowi is being driven towards extinction. The Bornean banteng's herd demography, sexual segregation and the effects of forest management were investigated at 393 camera locations in 6 …	No	No	N/A	N/A	N/A	N/A	Effect of forest management (post-logging regeneration) among other factors on banteng population. Not a focus on governance.
59999325	Rayan (2009)	Short Communication The importance of selectively logged forests for tiger Panthera tigris conservation: a population density estimate in Peninsular Malaysia/td>	2009	To obtain information on density of tiger Panthera tigris in selectively logged forest, a 9-month camera-trapping survey was conducted over elevations of 190-850 in in lowland and hill/upper dipterocarp and lower montane forests in Gunung Basor Forest Reserve, Peninsular Malaysia. Capture-recapture sampling methods were used to estimate tiger population density in the Reserve. The number of indiv…	No	No	N/A	N/A	N/A	N/A	Effect of forest management (selectively logged forest) on tiger population. Not a focus on governance.
59999368	Noss (2005)	Hunter self-monitoring by the Isoseno-Guarani in the Bolivian Chaco/td>	2005	Declared in 1995, the 34,400 km(2) Kaa-Iya del Gran Chaco National Park is the first protected area in South America co-managed by an indigenous organization, the Capitania del Alto y Bajo Isoso (CABI). In 1997, based on historical occupation by the Isoseno-Guarani over the past 300 years, CABI formally demanded a 19,000 km(2) 'Tierra Comunitaria de Origen' (TCO) that adjoins, but does not overla…	No	No	N/A	N/A	N/A	N/A	No comparator but results are likely interpreted in the context of a governance type (Co-management).
59999423	Xu (2010)	Recovery of Snow Leopard Uncia uncia in Tomur National Nature Reserve of Xinjiang, Northwestern China/td>	2010	Tomur National Nature Reserve (TNNR) is one of the biggest reserves in northwestern China containing the endangered snow leopards. But only a few snow leopard signs were found here by Schaller in 1988. And it was reported that more than 10 snow leopards were illegally killed by local herders the next year after Schaller's survey, so the snow leopard was assumed to have nearly disappeared in this …	No	No	N/A	N/A	N/A	No	Speaks of management but not governance
59999469	Jachowski (2012)	Physiological Stress and Refuge Behavior by African Elephants/td>	2012	Physiological stress responses allow individuals to adapt to changes in their status or surroundings, but chronic exposure to stressors could have detrimental effects. Increased stress hormone secretion leads to short-term escape behavior; however, no studies have assessed the potential of longer-term escape behavior, when individuals are in a chronic physiological state. Such refuge behavior is …	No	No	N/A	N/A	N/A	N/A	Speaks of management but not governance
59999528	Grobler (1996)	Genetic diversity and isolation in African buffalo (Syncerus caffer)/td>	1996	We studied genetic diversity in 58 buffalo from the Kruger National Park (KNP) and Willem Pretorius Nature Reserve (WPNR). Thirty-three protein-encoding loci were resolved; three were polymorphic. Average heterozygosity (H) values did not differ substantially between adult and sub-adult animals from the KNP (2.65 and 2.89%, respectively). but were lower in animals from the isolated WPNR herd (H=1…	No	No	N/A	N/A	N/A	N/A
59999557	Van de Perre (2014)	Locating elephant corridors between Saadani National Park and the Wami-Mbiki Wildlife Management Area, Tanzania/td>	2014	Although more than 40% of Tanzania mainland is managed for nature conservation, protected areas are increasingly becoming isolated because of rapid habitat degradation in the matrix in between. Knowledge on corridors connecting the protected areas is urgently needed. We assessed the area between Saadani National Park and Wami-Mbiki Wildlife Management Area, combining interviews about wildlife occ…	No	No	N/A	N/A	N/A	N/A	speaks of management and interviews but not governance
59999580	Wedana (2015)	Reinforcing the Java Silvery Gibbon Population in the Mount Tilu Nature Reserve, West Java, Indonesia/td>	2015
59999583	Thompson (2016)	Range Analysis and Terrain Preference of Adult Southern White Rhinoceros (Ceratotherium simum) in a South African Private Game Reserve: Insights into Carrying Capacity and Future Management/td>	2016	The Southern white rhinoceros (Ceratotherium simum) is a threatened species, central to the tourism appeal of private game reserves in South Africa. Privately owned reserves in South Africa tend to be smaller than government run reserves such as Kruger National Park. Because of their relatively small size and the often heterogeneous nature of the landscape private game reserve managers benefit fr…	No	No	N/A	N/A	N/A	N/A	speaks of management but not governance
59999602	Adom (2020)	Local attitudes toward the cultural seasonal hunting bans in Ghana's Bomfobiri Wildlife Sanctuary: Implications for sustainable wildlife management and tourism/td>	2020	This study investigated the attitudes of the people living in three adjacent communities close to the Bomfobiri wildlife sanctuary in Ghana concerning the observation of the cultural, seasonal closures of hunting. The cognitive and motivational approaches to attitude theory in wildlife management guided, under the phenomenology method, the collection of qualitative data on the importance of the s…	No	No	N/A	N/A	N/A	N/A	Abstract doesn't talks about communiy stakeholders but doesn't explicitly mention community management (/governance)
59999645	Zhang (2006)	New challenges facing traditional nature reserves: Asian elephant (Elephas maximus) conservation in China/td>	2006	Traditional conservation strategies can effectively preserve biodiversity within nature reserves, but may fail to mitigate the conflicts between rural development and wildlife conservation. This paper discusses the magnitude of the conflict and its development over time, focusing on elephant conservation and land resource management within and around nature reserves. We suggest that regulations a…	No	No	N/A	N/A	N/A	N/A	Speaks of management but not governance
59999647	Waltert (2009)	Habitat availability, hunting or poaching: what affects distribution and density of large mammals in western Tanzanian woodlands?/td>	2009	Game reserves (GR) in Tanzania have been found to support similar or lower densities of large mammals compared with National parks (NP). But as these areas usually differ considerably not only in regard to management but also to environmental factors, we assessed the relative importance of vegetation cover, species-specific habitat preferences and legal (trophy hunting) and illegal off-take for o…	No	No	N/A	N/A	N/A	N/A	doesn't explicitly mention governance
59999653	Caragiulo (2015)	Presence of the Endangered Amur tiger Panthera tigris altaica in Jilin Province, China, detected using non-invasive genetic techniques/td>	2015	China is home to three subspecies of tiger Panthera tigris but there are no estimates of the size of any of the populations. We detected a population of the Endangered Amur tiger Panthera tigris altaica in Hunchun Nature Reserve in Jilin Province using both mitochondrial DNA and nuclear microsatellite loci. Four male and one female tigers were detected, indicating the potential for a small breedi…	No	No	N/A	N/A	N/A	N/A	Speaks of management but not governance
59999677	Hearn (2019)	Responses of Sunda clouded leopard Neofelis diardi population density to anthropogenic disturbance: refining estimates of its conservation status in Sabah/td>	2019	Extensive areas of tropical forests have been, and continue to be, disturbed as a result of selective timber extraction. Although such anthropogenic disturbance typically results in the loss of biodiversity, many species persist, and their conservation in production landscapes could be enhanced by a greater understanding of how biodiversity responds to forest management practices. We conducted in…	No	No	N/A	N/A	N/A	N/A	governance not discussed (only logging practices and patrols)
59999684	Negroes (2010)	Use of Camera-Trapping to Estimate Puma Density and Influencing Factors in Central Brazil/td>	2010	We used remotely triggered cameras to collect data on Puma (Puma concolor) abundance and occupancy in an area of tropical forest in Brazil where the species' status is poorly known. To evaluate factors influencing puma occupancy we used data from 5 sampling campaigns in 3 consecutive years (2005 to 2007) and 2 seasons (wet and dry), at a state park and a private forest reserve. We estimated puma …	No	No	N/A	N/A	N/A	N/A
59999688	Tshipa (2017)	Partial migration links local surface-water management to large-scale elephant conservation in the world's largest transfrontier conservation area/td>	2017	Successful conservation of large mammals requires vast areas to maintain viable populations. This often requires to embrace large-scale approaches that extend beyond the borders of formally protected areas. However, the quality of the scientific knowledge about animal movement across large conservation areas vary, and could limit the effectiveness of conservation efforts. Here we used GPS trackin…	Yes	No	Yes	Yes	Yes	Inclusivity	comparator: Botswana (communal management) vs. Zimbabwe regions
59999691	Hale (2021)	Social structure and demography of a remnant Asian elephant Elephas maximus population and the implications for survival/td>	2021	The Asian elephant Elephas maximus is at risk of extinction as a result of anthropogenic pressures, and remaining populations are often small and fragmented remnants, occupying a fraction of the species' former range. Once widely distributed across China, only a maximum of 245 elephants are estimated to survive across seven small populations. We assessed the Asian elephant population in Nangunhe …	No	No	N/A	N/A	N/A	N/A
59999699	CONWAY (1989)	POPULATION CHARACTERISTICS AND MANAGEMENT OF BLACK RHINOCEROS DICEROS-BICORNIS-MINOR AND WHITE RHINOCEROS CERATOTHERIUM-SIMUM-SIMUM IN NDUMU-GAME-RESERVE, SOUTH-AFRICA/td>	1989
59999707	Akpona (2008)	Ecology and ethnozoology of the three-cusped pangolin Manis tricuspis (Mammalia, Pholidota) in the Lama forest reserve, Benin/td>	2008	The conservation of biodiversity and sustainable management strategies must be based on an understanding of the structural and functional ecological traits of utilized species. Such basic data are still lacking for even the most endangered species in Africa. In this study, we combined ecological methods with ethnographic approaches to investigate the ecology and ethnozoology of three-cusped pango…	No	No	N/A	N/A	N/A	N/A
59999709	Winter (2019)	Species assignment and conservation genetics of giraffe in the Republic of Malawi/td>	2019	Historically, giraffe have been translocated across Africa to supplement extant populations, reintroduce extinct populations or to establish new populations, often for conservation and tourism. Such faunal relocations were often carried out disregarding taxonomic affiliation. Today, the small giraffe populations in the Republic of Malawi are assumed to consist of South African giraffe (Giraffa gi…	No	No	N/A	N/A	N/A	N/A
59999715	Arshad (2010)	Population status of Indian Chinkara in Cholistan Game Reserve, Punjab, Pakistan/td>	2010	A population study of Indian Chinkara Gazella bennettii was conducted during September 2006 to July 2007 in Cholistan Game Reserve. The estimated population density was 0.16 Chinkara/km(2). The observed group size varied from 1 to 16 heads. The observed male to female sex ratio during September/October, February/March and July was 1: 1.15, 1: 2.31, 1: 2.33 respectively.	No	No	N/A	N/A	N/A	N/A
59999727	Petrozzi (2015)	Surveys of mammal communities in a system of five forest reserves suggest an ongoing biotic homogenization process for the Niger Delta (Nigeria)/td>	2015	Community composition and an index of relative abundance were analyzed for mammals (excluding most rodents, shrews and bats) of five forest reserves in the Niger Delta (Southern Nigeria). Twenty-nine species were recorded, 86.2% of them being found in all protected areas. Although most of the species were already known from the study area, there were unexpected patterns concerning the duikers. In…	No	No	N/A	N/A	N/A	N/A
59999761	Islam (2013)	Survey and Census of Hoolock Gibbon (Hoolock hoolock) in the Inner-Line Reserve Forest and the Adjoining Areas of Cachar District, Assam, India/td>	2013	A detailed survey of Hoolock hoolock was carried out in the Inner-Line Reserve Forest and the adjoining areas of Cachar district of southern Assam, India, from July 2010 to December 2011. About 150 km(2) of the area was covered. In direct sighting, groups and individuals were counted in 7 localities (39.7 km(2)). Only 3.96 km(2) of the actual forest area were occupied by these gibbons. Nine famil…	No	No	N/A	N/A	N/A	N/A
59999781	Mannetti (2019)	Identifying and categorizing stakeholders for protected area expansion around a national park in Namibia/td>	2019	Protected areas and adjacent landscapes are increasingly being viewed as integrated. A more general awareness is emerging of the relevance of collectively managed landscapes for conservation and human well-being. In Namibia, areas dedicated to conservation are increasing because of the proliferation of conservancies and game reserves. Management toward integrated conservation in these landscapes …	No	No	N/A	N/A	N/A	N/A	management includes land owners and resource users but not biological or human well-being outcomes - only about support/abilities to express opinions
59999822	Botello (2013)	Noteworthy records of southern spotted skunk (Spilogale angustifrons) and jaguarundi (Puma yagouaroundi) at the Tehuacan-Cuicatlan Biosphere Reserve, Oaxaca, Mexico/td>	2013	As result of a project of participatory monitoring of mammals in the Tehuacan-Cuicatlan Biosphere Reserve (RBTC), the first jaguarundi (Puma yagouaroundi) and spotted skunk (Spilogale angustifrons) records for the protected area. These records are evidence of the presence of 4 of the 6 cats in the RBTC and the 3 species of skunks that might be expected for its general distribution in the reserve.	No	No	N/A	N/A	N/A	N/A	participatory monitoring probably relates to communal management, but not comparator given for biological outcome
59999831	Shokirov (2020)	Integrating hunter knowledge with community-based conservation in the Pamir Region of Tajikistan/td>	2020	Indigenous hunting communities around the world possess capabilities to accumulate and maintain knowledge based on their traditional practices, cultural norms, and belief systems. Case studies around the world have demonstrated that merging indigenous hunting knowledge with community-based conservation approaches is often complementary to biodiversity conservation. A combination of such approache…	Yes	No	Yes	Unclear	Yes	Inclusivity & knowledge co-production	community based conservation (governance). 100 year historical lit review and recent interviews/info gathering (comparator). Better wildlife management (biological outcome)
59999855	Sulistyadi (2020)	Mammals diversity of mount sawal wildlife reserve, Ciamis, West Jawa/td>	2020	We conducted research on mammals diversity in the Mount Sawal Wildlife Reserve on March 2012. Data collection was obtained by direct observation and interviews. They are includes direct encounters, traces/signs of the mammals presence (ex: faeces, traces/footprints, odors, scratch marks, food scraps, etc.) as well as information from the community around the forest. Observations were carried out …	No	No	N/A	N/A	N/A	N/A
59999869	Zhang (2020)	Influence of traditional ecological knowledge on conservation of the skywalker hoolock gibbon (Hoolock tianxing) outside nature reserves/td>	2020	Although many species are threatened by hunting or resource extraction from indigenous human communities, traditional ecological knowledge (TEK) of local communities has the potential to support management and conservation of natural resources and wildlife. The newly described skywalker hoolock gibbon (Hoolock tianxing) is found on the border of China and Myanmar, and a large proportion of the re…	Yes	No	Yes	Yes	Yes	Inclusivity & knowledge co-production
59999921	Hariohay (2020)	Human-elephant interactions in areas surrounding the Rungwa, Kizigo, and Muhesi Game Reserves, central Tanzania/td>	2020	This study assesses the patterns of crop damage by elephantsLoxodonta africanain areas adjacent to the Rungwa, Kizigo and Muhesi Game Reserves in Tanzania. We used a questionnaire survey to collect data from a total of 210 household heads from seven villages, with 30 household heads in each village, during June-August 2015. Proximity was a significant factor influencing losses, with crop farms wi…	No	No	N/A	N/A	N/A	N/A
59999961	Zanon-Martinez (2016)	Density and activity patterns of pumas in hunted and non-hunted areas in central Argentina/td>	2016	Context. Hunting has demographic effects on large and medium carnivores, causing population reductions and even extinctions worldwide. Yet, there is little information on carnivore demographic parameters and spatial and temporal land-use patterns in areas experiencing sport hunting, thus hindering effective conservation plans for such areas. Aims. We estimated densities and determined activity pa…	No	No	N/A	N/A	N/A	N/A
60000003	Ramirez-Gallego (2020)	Sea Turtles at Serrana Island and Serranilla Island, Seaflower Biosphere Reserve, Colombian Caribbean/td>	2020
60000017	Chowdhury (2016)	Stigma of tiger attack: Study of tiger-widows from Sundarban Delta, India/td>	2016	Aims: Human-tiger conflict (HTC) is a serious public health issue in Sundarban Reserve Forest, India. HTC is a continued concern for significant mortality and morbidity of both human and tiger population. This study examined 49 widows, whose husbands were killed by tigers, in order to explore the cultural stigma related with tiger-killing and consequent discrimination and social rejection. Differ…	No	No	N/A	N/A	N/A	N/A
60000060	Packer (2009)	Sport Hunting, Predator Control and Conservation of Large Carnivores/td>	2009	Sport hunting has provided important economic incentives for conserving large predators since the early 1970's, but wildlife managers also face substantial pressure to reduce depredation. Sport hunting is an inherently risky strategy for controlling predators as carnivore populations are difficult to monitor and some species show a propensity for infanticide that is exacerbated by removing adult …	No	No	N/A	N/A	N/A	N/A
60000061	Owusu (2018)	The secondary impact of mining on primates and other medium to large mammals in forest reserves in southwestern Ghana/td>	2018	The upsurge of mining in Africa promises substantial economic development opportunities, but poses serious threats to the continent's natural environment and rich biodiversity. We assessed the impact of mining on medium to large mammals in the Western Region of Ghana. We surveyed mammals in the project area and two forest reserves (FRs) before the commencement of mining operations and 10 years af…	No	No	N/A	N/A	N/A	N/A
60000062	Yang (2018)	Gap analysis and implications for seasonal management on a local scale/td>	2018	Background: Identifying biodiversity hotspots on a local scale, using multiple data sources, and ecological niche modeling, has the potential to contribute to more effective nature reserve management. Methods: In this study, we used infrared-triggered camera trapping, field surveys, and interviews to create a dataset on the distribution of species (mammals and birds) in Hebei Wulingshan Nature Re…	No	No	N/A	N/A	N/A	N/A	the results mention the need to consulte with locals for conservation efforts, which could be comminty management/governance, which the paper might expand upon beyond the extract
60000083	Pan (2009)	Corridor use by Asian elephants/td>	2009	There are 18 km of Kunming-Bangkok Highway passing through the Mengyang Nature Reserve of Xishuangbanna National Nature Reserve in Yunnan Province, China. From September 2005 to September 2006 the impact of this highway on movement of wild Asian elephants between the eastern and western part of the nature reserve was studied using track transecting, rural surveys and direct monitoring. Our result…	No	No	N/A	N/A	N/A	N/A
60000094	Potts (2011)	The Long-term Impact of Timber Harvesting on the Resource Base of Chimpanzees in Kibale National Park, Uganda/td>	2011	Commercial timber harvesting results in the loss of critical habitat for tropical forest fauna, and large-bodied frugivores (including chimpanzees and most other apes) may experience particularly detrimental effects. Few quantitative data, however, are available to evaluate the long-term impact of harvesting on chimpanzees and other apes. In particular, few data are available to compare populatio…	No	No	N/A	N/A	N/A	N/A
60000111	SRIKOSAMATARA (1993)	DENSITY AND BIOMASS OF LARGE HERBIVORES AND OTHER MAMMALS IN A DRY TROPICAL FOREST, WESTERN THAILAND/td>	1993	Density and biomass of four ungulate species, elephant (Elephas maximus) and seven other mammal species were estimated in an area of about 50 km2 in a dry tropical forest in Huai Kha Khaeng Wildlife Sanctuary, western Thailand. Density estimations employed line transects, using either direct sightings or indirect signs. Total biomass of these ungulates and elephant was 1450 kg km-2 which was lowe…	No	No	N/A	N/A	N/A	N/A
60000113	Jones (2019)	Effect of protection status on mammal richness and abundance in Afromontane forests of the Udzungwa Mountains, Tanzania/td>	2019	The effectiveness of Protected Areas (PAs) in reducing hunting pressure on mammal populations in tropical forests has rarely been examined at a community-wide level. In African forests, commercial and subsistence hunting are widespread, but assessments of mammal abundance and distribution patterns are often lacking. We investigated patterns of occupancy and abundance for 27 species of medium- to …	No	No	N/A	N/A	N/A	N/A
60000115	Musumali (2007)	An impasse in community based natural resource management implementation: the case of Zambia and Botswana/td>	2007	This study investigates the attitude of communities adjacent to the Chobe National Park in Botswana and the South Luangwa National Park in Zambia with regard to local stewardship over natural resources and associated revenues implemented via community based natural resource management (CBNRM). This included measuring the extent to which community expectations were met. The survey revealed a gener…	No	No	N/A	N/A	N/A	N/A	paper about local perceptions of community management, but no clear biological or human well-being outcomes
60000148	Hayward (2010)	Increasing elephant Loxodonta africana density is a more important driver of change in vegetation condition than rainfall/td>	2010	The impact of African elephants Loxodonta africana Blumenbuch, 1797 on biodiversity is hotly debated in wildlife management circles with scientists polarised in their views This polarisation is largely due to the individual experiences of researchers We aimed to determine whether elephants or rainfall patterns drove changes in vegetation condition (Normalised Difference Vegetation Index, NDVI) by…	No	No	N/A	N/A	N/A	N/A
60000180	Nguyen (2020)	Efficacy of camera traps in detecting primates in Hue Saola Nature Reserve/td>	2020	Camera trapping has been demonstrated to be an effective tool in surveying a suite of species, especially elusive mammals in rough terrains. The method has become increasingly common in primate surveys for both ground-dwelling and arboreal taxa in many tropical regions of the world. However, camera trapping has rarely been used to inventory primates in Vietnam, although many species are under sev…	No	No	N/A	N/A	N/A	N/A
60000198	Muyengwa (2015)	Determinants of Individual Level Satisfaction with Community Based Natural Resources Management: A Case of Five Communities in Namibia/td>	2015	Using a logistic regression model, this paper examines key factors that influence individual support for communal conservancies in Namibia. It tests the hypothesis that if individuals are compensated for their wildlife related losses, they are more likely to support community based wildlife management projects. Data for this study were collected from 472 members of five conservancies in the Capri…	No	No	N/A	N/A	N/A	N/A	no explicit comparator for human well-being outcome but clear link between community based management and human well-being
60000209	Moyo (2016)	Failure by Design? Revisiting Tanzania's Flagship Wildlife Management Area Burunge/td>	2016	In this paper, we revisit the on-the-ground reality of Burunge Wildlife Management Area (WMA) that is celebrated as one of Tanzania's best examples of community-based conservation (CBC). We find Burunge WMA rife with conflict and contestation over grievances that remained unsettled since its establishment a decade ago. These grievances have been accentuated by growing land pressure resulting from…	No	Yes	Yes	Unclear	Yes	fairness
60000219	Petracca (2014)	Agricultural encroachment and lack of enforcement threaten connectivity of range-wide jaguar (Panthera onca) corridor/td>	2014	The purpose of protected areas is to safeguard natural habitats and their biodiversity. However, few protected areas are large enough for the long-term conservation of resident species, making the landscapes surrounding protected areas equally important for species conservation. This is especially true for wide-ranging carnivores such as the jaguar (Panthera onca), for which conservation strategi…	No	No	N/A	N/A	N/A	N/A
60000266	Samsudin (2020)	Viability and management of the Asian elephant (Elephas maximus) population in the Endau Rompin landscape, Peninsular Malaysia/td>	2020	The need for conservation scientists to produce research of greater relevance to practitioners is now increasingly recognized. This study provides an example of scientists working alongside practitioners and policy makers to address a question of immediate relevance to elephant conservation in Malaysia and using the results to inform wildlife management policy and practice including the National …	Yes	No	Yes	Yes	Yes	capability	includes policy makers (governance). Comparing different management scenarios (comparator)
60000269	Li (2014)	Role of Tibetan Buddhist Monasteries in Snow Leopard Conservation/td>	2014	The snow leopard (Panthera uncia) inhabits the rugged mountains in 12 countries of Central Asia, including the Tibetan Plateau. Due to poaching, decreased abundance of prey, and habitat degradation, it was listed as endangered by the International Union for Conservation of Nature in 1972. Current conservation strategies, including nature reserves and incentive programs, have limited capacities to…	No	No	N/A	N/A	N/A	N/A
60000279	Ramesh (2020)	Patterns of livestock predation risk by large carnivores in India's Eastern and Western Ghats/td>	2020	Large scale spatial patterns of livestock predation risk from multiple co-predators are fundamental to applied conservation planning. Here, we examined important ecological, social, and landscape attributes explaining spatial patterns of human-carnivore interactions. We used a systematic grid-based framework, across an area of 14,200 km(2) of sixteen Forest Divisions at the human-wildlife interfa…	No	No	N/A	N/A	N/A	N/A
60000301	Qureshi (1999)	Status of major wildlife species in Qazinag Game Reserve, Azad Kashmir/td>	1999	Wildlife survey in Qazinag Game Reserve was conducted From April 1998 to July 1998. The presence of Pir Punjal markhor (Capra falconeri cashmiriensis, musk deer (Muschus chrysogaster), grey goral (Naemorhedus goral), snow leopard (Uncia uncia), black bear (Ursus thibetamus), leopard cat (Felis bengalensis), yellow throated martin (Martes flavigula) grey langur (Presbytis entellus), rhesus monkey …	No	No	N/A	N/A	N/A	N/A	while there is no causal link, the abstract concludes that there should be community involvement in management
60000312	Schumann (2008)	Attitudes of Namibian commercial farmers toward large carnivores: The influence of conservancy membership/td>	2008	Conflict between farmers and large carnivores exists on Namibian rangelands and farmers continue to remove large carnivores indiscriminately. An appreciation for the economic and ecological roles of large carnivores cannot be expected to Improve if the correct Information Is lacking and misconceptions persist. Conservancies are growing In Importance in the conservation of Namibia's wildlife outsi…	No	No	N/A	N/A	N/A	N/A	mentions some farming enterprise farmers being members of conservancy management, but no explicit connection is made between them and community management
60000329	Wan (2015)	Conservation Status of Freshwater Turtles in Hainan Island, China: Interviews and Field Surveys at Yinggeling Nature Reserve/td>	2015	Overexploitation has led to the drastic decline of most Asian freshwater turtle populations. We examined the distribution and current status of freshwater turtles using interviews and field surveys in Yinggeling Nature Reserve, Hainan Island. We captured 18 individuals of 4 species in over 8000 trap days. Based on our findings, interviews, and previous studies, illegal turtle harvesting is probab…	No	No	N/A	N/A	N/A	N/A
60000330	Xu (2019)	Escalating human-wildlife conflict in the Wolong Nature Reserve, China: A dynamic and paradoxical process/td>	2019	Human-wildlife conflict (HWC) has become a conservation focus for both protected area management and local communities in many parts of the world. The incidence and mediation of HWCs are rooted in coupled environmental and socioeconomic contexts. A systematic analysis of HWCs was undertaken in 2016 in the Wolong Nature Reserve located in Sichuan Province, southwestern China. Semi-structured inter…	No	No	N/A	N/A	N/A	N/A	mentions conservation focus and local communities, but there is no explicit connection of that with the current study
60000355	Tweheyo (2005)	Patterns of crop raiding by primates around the Budongo Forest Reserve, Uganda/td>	2005	Crop raiding by primates in particular and wild animals in general is a significant source of people-forest conflict around the Budongo Forest Reserve, Uganda. Crop loss to wild animals undermines local support for conservation efforts in this area. Patterns of primate crop raiding were studied over a period of 14 months in six villages (five adjacent to the Budongo Forest Reserve and one that is…	No	No	N/A	N/A	N/A	N/A
60000368	Tensen (2018)	The genetic tale of a recovering lion population (Panthera leo) in the Save Valley region (Zimbabwe): A better understanding of the history and managing the future/td>	2018	The rapid decline of the African lion (Panthera leo) has raised conservation concerns. In the Save A Valley Conservancy (SVC), in the Lowveld of Zimbabwe, lions were presumably reduced to approximately 5 to 10 individuals. After ten lions were reintroduced in 2005, the population has recovered to over 200 lions in 2016. Although the increase of lions in the SVC seems promising, a question remains…	No	No	N/A	N/A	N/A	N/A
60000448	Kuriyan (2002)	Linking local perceptions of elephants and conservation: Samburu pastoralists in northern Kenya/td>	2002	This article examines the development and implementation of a grass-roots elephant conservation program based upon the Samburu people's perceptions and knowledge of elephants in the areas surrounding the Samburu and Buffalo Springs National Reserves in northern Kenya. Ethnographic methods were used to understand these perceptions and demonstrated that strong customs and traditions for conserving …	No	No	N/A	N/A	N/A	N/A	no clear causal link for community based management
60000464	de Jager (2020)	Genetic diversity, relatedness and inbreeding of ranched and fragmented Cape buffalo populations in southern Africa/td>	2020	Wildlife ranching, although not considered a conventional conservation system, provides a sustainable model for wildlife utilization and could be a source of valuable genetic material. However, increased fragmentation and intensive management may threaten the evolutionary potential and conservation value of species. Disease-free Cape buffalo (Syncerus caffer caffer) in southern Africa exist in po…	No	No	N/A	N/A	N/A	N/A
60000476	Deng (2017)	Recovery of the Critically Endangered Hainan gibbon Nomascus hainanus/td>	2017	The Critically Endangered Hainan gibbon Nomascus hainanus is one of the most threatened primate species and is now found only in the Bawangling National Nature Reserve of Hainan Province, China. We describe changes in population dynamics, and the current number of individuals, based on historical sources and fieldwork during 2002-2013. The population comprises a total of 20 individuals (including…	No	No	N/A	N/A	N/A	N/A
60000486	Afriyie (2020)	Use of Local Ecological Knowledge to Detect Declines in Mammal Abundance in Kogyae Strict Nature Reserve, Ghana/td>	2020	The scarcity of environmental data means that other sources of information are needed to complement empirical evidence for conservation decisions. We, therefore, aimed to explore Local Ecological Knowledge (LEK) on mammal abundance and qualitative population trends through interviews from 331 local people in and around Kogyae Strict Nature Reserve, Ghana. The results show that 62% of the responde…	No	No	N/A	N/A	N/A	N/A	recommends community based management but no causal links
60000507	ROTH (1991)	DISTRIBUTION AND STATUS OF ELEPHANTS IN WEST AFRICA/td>	1991	The taxonomy of West African elephants is reviewed and their distribution during 1976-1984 studied in a biogeographical context. At that time they inhabited roughly 232,000 km2 which represent only about 6-7 % of the area they had occupied at the turn of the century. The diminution of elephant range was greatest in the Sahel and Guinean Savanna Zone of which only about 2.8 % and 2.3 % respectivel…	No	No	N/A	N/A	N/A	N/A
60000515	Amundala (2018)	FARMERS SURVEY OF WILD MAMMALS SPECIES IMPLICATED IN CROP DAMAGE IN THE OKAPI WILDLIFE RESERVE (OWR-EPULU, DEMOCRATIC REPUBLIC OF THE CONGO): SEVERITY AND CONTROL STRATEGIES/td>	2018	Investigations on mammal species implicated in crop damage and control techniques used to protect fields was carried out in the Okapi Wildlife Reserve (OWR). The aim of this study was to identify mammal species causing damages on crops, the growth stages affected, the frequency and severity of damage in the fields and control techniques used. Data were collected in six villages using a standard q…	No	No	N/A	N/A	N/A	N/A
60000516	Wan (2003)	Use of oligonucleotide fingerprinting and faecal DNA in identifying the distribution of the Chinese tiger (Panthera tigris amoyensis Hilzheimer)/td>	2003	Chinese tiger (Panthera tigris amoyensis Hilzheimer) was once distributed in the Zhejiang Province, China, but there have not been any tiger sightings in this province since 1985. Fortunately, within the boundaries of the Fengyangshan-baishanzu State Natural Reserve, gamekeepers have found 'tiger footprints' and 'tiger faeces' many times since 1998. However, these tracks may have been left by the…	No	No	N/A	N/A	N/A	N/A
60000596	Brito (2008)	Is the Atlantic Forest protected area network efficient in maintaining viable populations of Brachyteles hypoxanthus?/td>	2008	Habitat loss and fragmentation are serious threats to biodiversity conservation in the Atlantic Forest. A network of protected areas is essential to the protection of native biodiversity. However, internal and external factors may threaten the preservation of biota, thus population viability analyses (PVA) are important tools in protected area design and management planning. A PVA was carried out…	No	No	N/A	N/A	N/A	N/A
60000622	Scanlon (2009)	Untangling the links between wildlife benefits and community-based conservation at Torra Conservancy, Namibia/td>	2009	Community wildlife management programmes in southern Africa typically offer residents benefits such as meal, money and jobs in the hopes of improving both conservation outcomes and local welfare. This article examines this assumption on the basis of a case study in northwest Namibia. The study suggests the importance of direct benefits ill shaping support for and commitment to conservation. Howev…	No	No	N/A	N/A	N/A	N/A	community based conservation benefits for both conservation and human well-being explored, but no causal link provided
60000652	Miller (2012)	DETECTION OF ANTIBODIES TO TUBERCULOSIS ANTIGENS IN FREE-RANGING LIONS (PANTHERA LEO) INFECTED WITH MYCOBACTERIUM BOVIS IN KRUGER NATIONAL PARK, SOUTH AFRICA/td>	2012	Bovine tuberculosis (TB), caused by Mycobacterium bovis, has become established in Kruger National Park, South Africa, in the cape buffalo (Syncerus caffer) population and in other species. TB in prey species has resulted in infection and morbidity in the resident lion (Panthera leo) prides. The only validated live animal test currently available for lions is the intradermal tuberculin test. Beca…	No	No	N/A	N/A	N/A	N/A
60000657	Mhuriro-Mashapa (2017)	DETERMINANTS OF COMMUNAL FARMERS' WILLINGNESS TO PAY FOR HUMAN-WILDLIFE CONFLICT MANAGEMENT IN THE PERIPHERY OF SAVE VALLEY CONSERVANCY, SOUTH EASTERN ZIMBABWE/td>	2017	Human-wildlife conflicts are a concern in communal areas adjacent to protected areas in Zimbabwe. The objectives of the present study were to (i) investigate the determinants of farmers' willingness to pay for human-wildlife conflict management and (ii) estimate the opportunity cost of human-wildlife conflict management in the periphery of Save Valley Conservancy, south eastern Zimbabwe. Intervie…	No	No	N/A	N/A	N/A	N/A
60000665	Msoffe (2007)	Comparing data of different survey methods for sustainable wildlife management in hunting areas: the case of Tarangire-Manyara ecosystem, northern Tanzania/td>	2007	Cost-benefit considerations of wildlife monitoring are essential, particularly, in areas outside national park boundaries, where resources for conducting wildlife censuses are scarce, but that, at the same time, are subject to high pressure for wildlife utilization, such as hunting. Large mammal survey data from various sources were collated and analyzed to investigate which methods are best suit…	No	No	N/A	N/A	N/A	N/A	local knowledge mentioned but no explicit mention of community management
60000710	Benchimol (2017)	Lessons from a Community-Based Program to Monitor Forest Vertebrates in the Brazilian Amazon/td>	2017	A large number of sustainable use reserves recently have been titled in the Brazilian Amazonia. These reserves require public participation in the design and implementation of management and monitoring programs. Species-monitoring programs that engage local stakeholders may be useful for assessing wildlife status over the long term. We collaborated on the development of a participatory program to…	No	No	N/A	N/A	N/A	N/A	Community based management but no comparator
60000720	Kaltenborn (2005)	The nature of hunting around the Western Corridor of Serengeti National Park, Tanzania/td>	2005	In many parts of Africa, illegal hunting is considered the most pressing issue in protected areas. Poaching has remained a persistent problem through the 50 year long history of Serengeti National Park. Around 2 million people live along the borders of the park. Poverty is widespread, and the population is increasing rapidly. In this paper we examine the local perceptions of importance and reason…	No	No	N/A	N/A	N/A	N/A
60000731	Karppaya (2009)	NUTRITIONAL STATUS OF INDIGENOUS PEOPLE (ORANG ASLI) IN KRAU WILDLIFE RESERVE, PAHANG, MALAYSIA/td>	2009
60000765	Crosmary (2018)	Lion densities in Selous Game Reserve, Tanzania/td>	2018
60000781	Valenzuela-Galvan (2015)	FIRST CONTEMPORARY RECORD OF JAGUAR IN MORELOS STATE AND THE SIERRA DE HUAUTLA BIOSPHERE RESERVE, MEXICO/td>	2015	Herein we present the first contemporary record of the jaguar (Panthera onca) in Morelos State and the Sierra de Huautla Biosphere Reserve. The record is based on 3 photographs of an adult jaguar obtained by photo-trapping. This noteworthy record extends the geographical distribution of the species into central Mexico by more than 100 km.	No	No	N/A	N/A	N/A	N/A
60000786	Bruce (2018)	Locating Giant Ground Pangolins (Smutsia gigantea) Using Camera Traps on Burrows in the Dja Biosphere Reserve, Cameroon/td>	2018	Giant ground pangolins (Smutsia gigantea) are poorly known and difficult to study due to their nocturnal and burrowing habits. Here, we test the efficacy of using camera traps on potentially active burrows identified by local Ba'Aka guides to rapidly locate giant ground pangolins in the wild for subsequent observation and tagging for telemetry studies. We deployed nine cameras on potential giant …	No	No	N/A	N/A	N/A	N/A
60000799	Reilly (2003)	The nature and extent of wildlife ranching in Gauteng province, South Africa/td>	2003	A survey of the nature and extent of wildlife ranching in the province of Gauteng was conducted during 2001. The survey was an empirical investigation of game-fenced properties. These included provincial nature reserves and privately owned wildlife ranches or nature reserves as well as game-fenced properties owned by the South African National Defence Force (SANDF), and mining companies in Gauten…	No	No	N/A	N/A	N/A	N/A	no explicit metion of governance
60000802	KOK (1980)	FEEDING-BEHAVIOR OF GIRAFFE GIRAFFA-CAMELOPARDALIS IN THE WILLEM-PRETORIUS-GAME-RESERVE, ORANGE-FREE-STATE/td>	1980
60000838	Mugume (2015)	How do human activities influence the status and distribution of terrestrial mammals in forest reserves?/td>	2015	Tropical forests support a rich biodiversity of terrestrial mammals, yet our knowledge of the conservation of forest reserves is lacking. We investigate the relationship between human activities and the abundance of medium-sized terrestrial mammals within 4 forest reserves in Uganda. These reserves allow firewood collection, timber cutting, gardening, and pole cutting. Illegal hunting also takes …	No	No	N/A	N/A	N/A	N/A
60000855	Martin (2013)	Prey preferences of bushmeat hunters in an East African savannah ecosystem/td>	2013	Prey preferences of top carnivores in African ecosystems are well known, but far less is understood about the preferences of human hunters and the effects of their hunting activities. We interviewed 82 hunters living in Mpimbwe Division adjacent to Katavi National Park and Rukwa Game Reserve in western Tanzania. We compared stated preferences for different species of mammals with that reportedly …	No	No	N/A	N/A	N/A	N/A
60000861	AFOLAYAN (1980)	INFLUENCE OF SEASONALITY ON THE DISTRIBUTION OF LARGE MAMMALS IN THE YANKARI-GAME-RESERVE, NIGERIA/td>	1980
60000913	HITCHINS (1983)	REPRODUCTION, POPULATION CHARACTERISTICS AND MANAGEMENT OF THE BLACK RHINOCEROS DICEROS-BICORNIS-MINOR IN THE HLUHLUWE CORRIDOR UMFOLOZI GAME RESERVE COMPLEX/td>	1983
60000930	Liu (2013)	Monitoring wildlife abundance and diversity with infra-red camera traps in Guanyinshan Nature Reserve of Shaanxi Province, China/td>	2013	Ecological indicators or indices have been widely used to simplify and measure complex ecosystems. It is critical to identify suitable indicators or indices to improve monitoring and understanding of complex natural systems. Camera trapping is an objective technique that can provide a large amount of information on wildlife. The purpose of our study is to explore the effective ecological indices …	No	No	N/A	N/A	N/A	N/A
60000944	Espinosa (2018)	When roads appear jaguars decline: Increased access to an Amazonian wilderness area reduces potential for jaguar conservation/td>	2018	Roads are a main threat to biodiversity conservation in the Amazon, in part, because roads increase access for hunters. We examine how increased landscape access by hunters may lead to cascading effects that influence the prey community and abundance of the jaguar (Panthera onca), the top Amazonian terrestrial predator. Understanding such ecological effects originating from anthropogenic actions …	No	No	N/A	N/A	N/A	N/A	recommends both local government and community management involvement with conservation but no causal links
60000958	Pinter-Wollman (2009)	Spatial behaviour of translocated African elephants (Loxodonta africana) in a novel environment: using behaviour to inform conservation actions/td>	2009	When animals encounter a novel environment they can either reject it and leave or accept it and explore their new home. It is important to understand what governs animals' response to a novel place because of the fitness consequences and wildlife management implications entailed. Here I examine the spatial behaviour of translocated African elephants (Loxodonta africana) upon arrival at a novel en…	No	No	N/A	N/A	N/A	N/A
60000971	Tobler (2018)	Do responsibly managed logging concessions adequately protect jaguars and other large and medium-sized mammals? Two case studies from Guatemala and Peru/td>	2018	Large areas of tropical forest have been designated for timber production but logging practices vary widely. Reduced-impact logging is considered best practice and third-party certification aims to ensure that strict standards are met. This includes minimizing the number of roads constructed, avoiding sensitive areas and strictly regulating hunting. Large scale camera trap grids were utilized in …	No	No	N/A	N/A	N/A	N/A
60000979	Djagoun (2014)	Hunting affects dry season habitat selection by several bovid species in northern Benin/td>	2014	Multiple land uses including tourism, hunting, and agriculture around protected areas can be a serious complication for wildlife management. We calculated habitat selection indices (Manly's alpha) for 10 bovid species in the Pendjari Biosphere Reserve in Benin, west Africa, to assess if habitat use differed in each bovid species between hunting and non-hunting zones. Presence/absence data was use…	No	No	N/A	N/A	N/A	N/A
60001020	le Roex (2018)	Starting small: long-term consequences in a managed large-mammal population/td>	2018	Small populations are vulnerable to founder effects, stochastic demographic events and inbreeding depression. These factors raise the extinction probability of small populations, and thus effective management plans for endangered species have become essential. The black rhinoceros (Diceros bicornis) survived a historic global population crash and is currently facing renewed threat through poachin…	No	No	N/A	N/A	N/A	N/A
60001026	Wang (2016)	Noninvasive genetics provides insights into the population size and genetic diversity of an Amur tiger population in China/td>	2016	Understanding population size and genetic diversity is critical for effective conservation of endangered species. The Amur tiger (Panthera tigris altaica) is the largest felid and a flagship species for wildlife conservation. Due to habitat loss and human activities, available habitat and population size are continuously shrinking. However, little is known about the true population size and genet…	No	No	N/A	N/A	N/A	N/A
60001030	Lee (2018)	Evaluating Conservation Effectiveness in a Tanzanian Community Wildlife Management Area/td>	2018	In Tanzania, community-based natural resource management (CBNRM) of wildlife occurs through wildlife management areas (WMAs). The WMAs consist of multiple villages designating land and managing it for wildlife conservation in return for a portion of subsequent tourism revenues. The ecological success or failure of WMAs for wildlife conservation is rarely quantified but is important for evaluating…	Yes	No	Yes	Yes	Yes	Fit & Capability
60001033	AFOLAYAN (1983)	ABUNDANCE AND DISTRIBUTION OF LARGE MAMMALS IN THE UPPER OGUN GAME RESERVE, OYO STATE, NIGERIA/td>	1983
60001045	Rhim (2007)	Influence of forest fragmentation on the winter abundance of mammals in Mt. Chirisan National Park, South Korea/td>	2007	We examined the influence of both local habitat and landscape variables on mammal species abundance in a forest fragmented by road construction and in continuous forest in 8 study sites in Mt. Chirisan National Park, South Korea, from 2001 to 2004. We recorded tracks of 8 species of mammals, Siberian weasels (Mustela sibirica), yellow-throated martens (Martes flavigula), Bengal cats (Felis bengal…	No	No	N/A	N/A	N/A	N/A
60001053	Habiba (2015)	POPULATION DENSITY AND HABITAT STATUS OF PUNJAB URIAL (Ovis vignei punjabiensis) IN DILJABBA-DOMELI GAME RESERVE, PUNJAB PAKISTAN/td>	2015	Present study provides information on population and habitat status of the Punjab urial (Ovis vignei punjabiensis) in Diljabba-Domeli Game Reserve located in District Jhelum. Data regarding population density of urial was collated through direct observations using line transects and vegetation survey of the study area using the quadrat method. A total of 51 urials; 37 females (30 adult, 7 young) …	No	No	N/A	N/A	N/A	N/A
60001060	Arias (2018)	Local Perceptions of Conservation of Wild Chimpanzees (Pan troglodytes verus) in the Reserve Naturelle Communautaire de Dindefelo, Southeast Senegal/td>	2018
60001062	Segniagbeto (2018)	Diversity and conservation status of ungulates in the Mono Transboundary Biosphere Reserve, Togo (West Africa)/td>	2018	Ecological data on ungulate mammals are poorly available for Togo (West Africa), also with regard to the populations inhabiting the various protected areas. To provide preliminary data on the ecology of Togolese ungulates, several field missions were carried out between September 2014 and August 2017 in the various ecological units considered as key areas for large mammals of the Mono Transbounda…	No	No	N/A	N/A	N/A	N/A
60001063	Van Rijsoort (2005)	Participatory resource monitoring as a means for promoting social change in Yunnan, China/td>	2005	Recent international forest policies stimulate involvement of communities in forest management as a strategy to improve biodiversity conservation and the quality of local livelihoods. Increasingly, the role of local people in monitoring forest resources is also acknowledged. This paper presents a participatory resources monitoring (PRM) system developed and implemented by representatives of 12 vi…	No	No	N/A	N/A	N/A	N/A	community management but no causal links
60001064	Bi (2014)	Conservation of threatened primates in Dassioko Sud and Port Gauthier forest reserves: Use of field patrols to assess primate abundance and illegal human activities/td>	2014
60001079	Ramesh (2019)	To resettle or not?: Socioeconomic characteristics, livelihoods, and perceptions toward resolving human-tiger conflict in the Nilgiri Biosphere Reserve, India/td>	2019	As pressure from a growing human population increases around the world, greater levels of conflict between people and wildlife over shrinking available land may be inevitable. The conversion of Mudumalai Wildlife Sanctuary to Mudumalai Tiger Reserve (MTR) in India is a conservation initiative under "Project Tiger" scheme to facilitate greater habitat connectivity across the Nilgiri Biosphere Rese…	No	No	N/A	N/A	N/A	N/A
60001090	Kakakhel (2020)	Population assessment of Himalayan Grey Goral (Naemorhedus goral) in Nanser-Kohay Gamer reserve, District Buner, Khyber Pakhtunkhwa, Pakistan/td>	2020	Population assessment survey for Himalayan grey goral (Naemorhedus goral) conducted at Nanser-Kohay- Game Reserve, District Buner, Khyber Pakhtunkhwa in February and March 2018 by using standard vantage point observation method applied double observer method. A total of 51 goral were recorded by searching of 20.1 km(2) area by setting of 30 vantage points, the overall ratio for male, female and f…	No	No	N/A	N/A	N/A	N/A
60001098	Puyravaud (2013)	The Nilgiris Biosphere Reserve: an unrealized vision for conservation/td>	2013	The Man and Biosphere Program of UNESCO (MAB) was a pioneer in recognizing the role of local communities in the conservation of biodiversity. Biosphere reserves of MAB were designed with a core zone with maximum protection, a buffer zone with regulated activities, and a transition zone outside the reserve proper. The transition zone is where experimental management options to promote sustainable …	Yes	No	Yes	Unclear	Yes	resilience	community based conservation management - comparator between different regions using MAB
60001109	Azian (2003)	Camera trapping the indochinese tiger, Panthera tigris corbetti, in a secondary forest in Peninsular Malaysia/td>	2003	Indochinese tigers (Panthera tigris corbetti) are the main mammalian predator in most Asian tropical rainforest ecosystems. However little is known about the distribution of this large carnivore in Peninsular Malaysia. In order to understand tiger-human conflict, we conducted a study to describe the relative abundance of tigers in Jerangau Forest Reserve, Ulu Terengganu, Malaysia, between Februar…	No	No	N/A	N/A	N/A	N/A
60001134	Davidson-Phillips (2019)	Canine distemper virus management in lions (Panthera leo) on Welgevonden Game Reserve/td>	2019	Large charismatic predators have been re-introduced to several fenced reserves (<1000 km(2)); consequently, their populations can be at risk to declining genetic diversity and catastrophic events such as disease. Welgevonden Game Reserve (WGR) experienced an outbreak of canine distemper virus (CDV) in its lion (Panthera leo) population between October 2015 and February 2016. The decline was attri…	No	No	N/A	N/A	N/A	N/A
60001150	Hariohay (2018)	Awareness and attitudes of local people toward wildlife conservation in the Rungwa Game Reserve in Central Tanzania/td>	2018	Studies have demonstrated that wildlife conservation success depends on local people's attitudes toward wildlife. We conducted semi-structured interviews with 240 respondents living in five villages outside the south-western Rungwa Game Reserve (RGR). Results revealed 89% of the respondents were aware of wildlife conservation, and their awareness varied with age, education, immigration status, an…	No	No	N/A	N/A	N/A	N/A	recommends community involvement in conservation planning (/management) but no causal links
60001161	Flesher (2013)	Protecting wildlife in a heavily hunted biodiversity hotspot: a case study from the Atlantic Forest of Bahia, Brazil/td>	2013	Hunting is one of the principal causes of wildlife declines throughout the tropics. Even with an increase in the number of reserves, protecting wildlife has proven difficult and many reserves remain little different from unprotected areas. In Brazil, private landowners are being encouraged by federal and state governments and non-governmental organizations to participate in a national conservatio…	No	No	N/A	N/A	N/A	N/A	mentions private reserves but does not explicitly mention community management
60001171	Khadka (2010)	Local Responses to Participatory Conservation in Annapurna Conservation Area, Nepal/td>	2010	Biodiversity conservation has undergone a profound change in philosophy, policies and management approaches over the last forty years. The traditional top-down approach to nature protection has been widely criticized for failing to include critical social elements in management practices, and is being gradually replaced by a slew of participatory strategies under the rubric of bottom-up conservat…	No	No	N/A	N/A	N/A	N/A	community management but no causal links
60001221	Selebatso (2008)	Do farmers support cheetah Acinonyx jubatus conservation in Botswana despite livestock depredation?/td>	2008	In Botswana a large cheetah Population, with higher densities outside than inside protected areas, increases the potential of conflict with farmers because of livestock depredation. However, information on the extent of livestock depredation by cheetah and farmers' perceptions of this has been lacking. We interviewed 123 farmers in Ghanzi District, Botswana, to assess problems caused by cheetah d…	No	No	N/A	N/A	N/A	N/A	metions including farmers in conservation decision making but no explicit mention of community management
60001230	Jasso-del (2016)	Genetic diversity in Mexican mantled howler monkeys (Alouatta palliata mexicana) at the Reserva de la Biosfera Los Tuxtlas (Veracruz, Mexico)/td>	2016	Habitat loss and fragmentation are major threats to Mexican mantled monkey (Alouatta palliata mexicana), which have reduced drastically the size of its natural populations. This reduction causes a negative impact on its genetic diversity, which in turns threatens the viability of its remnant populations. In this study, genetic diversity is determined in 4 groups of howler monkeys inhabiting conti…	No	No	N/A	N/A	N/A	N/A
60001235	Gayo (2021)	Socioeconomic Factors Influencing Local Community Perceptions Towards Lion Conservation: A Case of the Selous Game Reserve, Tanzania/td>	2021	We assessed the factors influencing local community perceptions towards lions in the Selous Game Reserve, Tanzania. Data were collected from 384 households through questionnaire surveys, interviews, and focus group discussions, and analyzed by content analysis and IBM SPSS version 20. About 86% (n=331) of respondents had negative perceptions towards lions. Education (p=0.0016,R=1.68), occupation …	No	No	N/A	N/A	N/A	N/A
60001291	Ogunjemite (2005)	Habitat structure of chimpanzee community in Ise-Forest Reserve, Ekiti State, south-western Nigeria/td>	2005
60001296	Muchapondwa (2008)	WILDLIFE MANAGEMENT IN ZIMBABWE: EVIDENCE FROM A CONTINGENT VALUATION STUDY/td>	2008	If communities living adjacent to the elephant see it as a burden, then they cannot be its stewards. To assess their valuation of it, a contingent valuation method study was conducted for one CAMPFIRE district in Zimbabwe. Respondents were classified according to their preferences over the elephant. The median willingness to pay for the preservation of 200 elephants is ZW$260 (US$4.73) for respon…	No	No	N/A	N/A	N/A	N/A	speaks of local stewardship (community management?) but no comparator
60001303	Abade (2018)	Spatial variation in leopard (Panthera pardus) site use across a gradient of anthropogenic pressure in Tanzania's Ruaha landscape/td>	2018	Understanding large carnivore occurrence patterns in anthropogenic landscapes adjacent to protected areas is central to developing actions for species conservation in an increasingly human-dominated world. Among large carnivores, leopards (Panthera pardus) are the most widely distributed felid. Leopards occupying anthropogenic landscapes frequently come into conflict with humans, which often resu…	No	No	N/A	N/A	N/A	N/A
60001346	Akani (2014)	Preliminary surveys of the terrestrial vertebrate fauna (mammals, reptiles, and amphibians) of the Edumanon Forest Reserve, Nigeria/td>	2014	The Edumanon Forest Reserve is one of the least explored protected areas in the Niger Delta region of southern Nigeria, West Africa. In this article, we report the results of preliminary surveys, conducted between 2011 and 2014, for determining a checklist and a relative estimate of abundance for three groups of vertebrates, namely mammals, reptiles, and amphibians. Overall, we detected 69 verteb…	No	No	N/A	N/A	N/A	N/A
60001383	Rahman (2021)	Application of Multi-Species Occupancy Modeling to assess mammal diversity in northeast Bangladesh/td>	2021	Bangladesh is one of the most densely populated countries on earth with 1033 persons/km(2), yet it also harbors a high level of mammal diversity. Unfortunately, general ecological knowledge is limited in many areas of the country, leading to a lack of cohesive conservation initiatives. As a result, the country is quickly losing integral wildlife habitat. Here we assess the presence and community …	No	No	N/A	N/A	N/A	N/A	recommends community based management (public-private partnerships in conservation) but no comparator
60001393	Bali (2007)	The mammalian communities in coffee plantations around a protected area in the Western Ghats, India/td>	2007	Forest reserves are increasingly becoming isolated, embedded in a matrix of various kinds of human land-use. Coffee plantations form the dominant matrix around many forest reserves in the tropics. in such a situation, the species richness and abundance of animals in coffee plantations can be expected to be determined by their proximity to the forest reserve and characteristics of the local vegeta…	No	No	N/A	N/A	N/A	N/A
60001394	Lynam (2007)	Assessing the conservation status of the tiger Panthera tigris at priority sites in Peninsular Malaysia/td>	2007	Wildlife managers require status and distribution information for informed decisions. Recognizing the tiger's globally threatened status and potential as an umbrella species for protection of forested landscapes, camera trap surveys for tigers and other large mammals have been conducted since 1997 in Peninsular Malaysia with the aim of assessing the population status of tigers in the Peninsula. R…	No	No	N/A	N/A	N/A	N/A
60001398	Muench (2016)	Can community-protected areas conserve biodiversity in human-modified tropical landscapes? The case of terrestrial mammals in southern Mexico./td>	2016	Scientists debate two alternative paradigms for tropical biodiversity conservation in human-modified landscapes (HML). Strict government-managed reserves (GMR) have many limitations, including little social support as they transfer conservation costs to local communities. Community-protected areas (CPA) retain control and benefits of biodiversity for local residents, but evidence of their ability…	Yes	No	Yes	Unclear	Yes	capability
60001403	Akani (2014)	DIVERSITY OF TERRESTRIAL VERTEBRATES IN TAYLOR CREEK FOREST RESERVE, AN AREA OF HIGH ENVIRONMENTAL VALUE IN THE RIVER NIGER DELTA (BAYELSA STATE, NIGERIA)/td>	2014	The Taylor Creek Forest reserve (Bayelsa State) is one of the most important protected areas of the River Niger Delta region, southern Nigeria. Unfortunately, however, no field studies are available on the diversity of the terrestrial vertebrates (amphibians, reptiles, mammals) in this protected territory. Here, we report the results of field surveys devoted to assess on a preliminary base the ve…	No	No	N/A	N/A	N/A	N/A
60001448	Doughty (2014)	The impact of male contraception on dominance hierarchy and herd association patterns of African elephants (Loxodonta africana) in a fenced game reserve/td>	2014	Overpopulation of African elephants (Loxodonta africana) in fenced reserves in South Africa is becoming increasingly problematic to wildlife managers. With growing opposition to culling and the high cost of translocation, alternative management strategies focusing on male elephants are being investigated. In this study, hormonal treatment via Gonadotropin Releasing Hormone (GnRH) suppression, and…	No	No	N/A	N/A	N/A	N/A
60001452	Menchaca (2019)	Population genetic structure and habitat connectivity for jaguar (Panthera onca) conservation in Central Belize/td>	2019	Background Connectivity among jaguar (Panthera onca) populations will ensure natural gene flow and the long-term survival of the species throughout its range. Jaguar conservation efforts have focused primarily on connecting suitable habitat in a broad-scale. Accelerated habitat reduction, human-wildlife conflict, limited funding, and the complexity of jaguar behaviour have proven challenging to m…	No	No	N/A	N/A	N/A	N/A
60001453	Delgado-Aguilar (2017)	Community mapping of ecosystem services in tropical rainforest of Ecuador/td>	2017	Tropical forests provide a wide range of ecosystem services (ES), and their continuous supply depends on efficient and effective management against deforestation and forest degradation. In Ecuador, indigenous communities are highly dependent on the forest and therefore on forest ES. However, there is a lack of knowledge about their demands concerning ES. In order to better understand how local an…	No	No	N/A	N/A	N/A	N/A	mentions participatory mapping but no explicit community management
60001454	MERZ (1986)	THE STATUS OF THE FOREST ELEPHANT LOXODONTA-AFRICANA-CYCLOTIS, MATSCHIE, 1900, IN THE GOLA FOREST RESERVES, SIERRA-LEONE/td>	1986
60001456	Rahman (2017)	Socioeconomics of biodiversity conservation in the protected areas: a case study in Bangladesh/td>	2017	Kaptai National Park (KNP) was declared a protected area (PA) in 1999 to protect its degrading biodiversity. This created conflicts between the forest-dependent communities and the KNP managers since in a PA everything is prohibited unless permitted. For the effective conservation of biodiversity resources of the PAs, Bangladesh has adopted forest co-management systems where forest-dependent peop…	No	No	N/A	N/A	N/A	N/A	community comanagement - explored human well-being factors but no comparator
60001477	Wilfred (2015)	LOCAL PERSPECTIVES ON FACTORS INFLUENCING THE EXTENT OF WILDLIFE POACHING FOR BUSHMEAT IN A GAME RESERVE, WESTERN TANZANIA/td>	2015	Illegal exploitation of wildlife for bushmeat is a widespread problem affecting many ecosystems especially in the Tropics. Understanding the factors associated with such exploitation may help in the management of the problem by conservationists. Although there is a substantial problem of wildlife poaching in east Africa, the factors that affect its occurrence at a local level are still poorly exp…	No	No	N/A	N/A	N/A	N/A
60001481	Servin (2016)	RECORD OF A LIVE OCELOT (LEOPARDUS PARDALIS) AT LA MICHILIA BIOSPHERE RESERVE, DURANGO, MEXICO/td>	2016	The first confirmed record of a live ocelot (Leopardus pardalis) in the state of Durango, and in La Michilia Biosphere Reserve, is reported here. This record is based on a photograph of an adult taken during a 2015 winter phototrapping survey. This noteworthy record extends the ocelot's geographic distribution by > 120 km from the nearest record in Sinaloa, Mexico. The record locality is also in …	No	No	N/A	N/A	N/A	N/A
60001489	Aranda (2012)	Medium and large mammal diversity and reproductive data in the cloud forest, Biosphere Reserve of Sierra Manantlan, Jalisco-Colima, Mexico/td>	2012	The cloud forest (CF) is one of the ecosystems with less surface and the most threatened in Mexico. This paper presents information on the richness, relative abundance, activity and reproductive data of medium and large mammals in the CF located in the Sierra de Manantlan Biosphere Reserve. Between February 2008 and August 2009, we used camera-traps with which we obtained 372 independent records,…	No	No	N/A	N/A	N/A	N/A
60001495	Anuradha (2012)	Tiger presence in a hitherto unsurveyed jungle of India-the Sathyamangalam forests/td>	2012	Tiger, being a solitary and territorial animal, often tends to move out of protected areas into the surrounding forests. This is especially true in the case of sub-adult animals leading to escalating conflicts and deaths in the surrounding human-dominated landscapes. Unless adequately protected against various human activities, such corridors and surrounding forests will soon disappear, trapping …	No	No	N/A	N/A	N/A	N/A
60001516	Chaminuka (2012)	Cattle Farming at the Wildlife/Livestock Interface: Assessment of Costs and Benefits Adjacent to Kruger National Park, South Africa/td>	2012	This study examined the extent and magnitude of cattle loss to wildlife depredation and diseases and also considered the benefits from the park for households adjacent to Kruger National Park. Data were from interviews with 540 randomly sampled households, inspection of records, and focus-group discussions. Households in villages close to the park reported higher incidence of livestock depredatio…	No	No	N/A	N/A	N/A	N/A
60001519	Misra (2009)	Assessment of traditional rights, local interference and natural resource management in Kedarnath Wildlife Sanctuary/td>	2009	An assessment of human interference in Kedarnath Wildlife Sanctuary (KWLS) showed huge dependence of local communities on forest fringes. KWLS is under active consideration as a national park because of its unique flora and fauna. Studies have evidenced habitat destruction and successional changes in the area because of ongoing unsustainable harvesting and logging. The present study provides an i…	No	No	N/A	N/A	N/A	N/A	community management but no comparator
60001533	Grange (2012)	Changes of population trends and mortality patterns in response to the reintroduction of large predators: The case study of African ungulates/td>	2012	Large predators have been reintroduced to an increasing number of protected areas in South Africa. However, the conditions allowing both prey and predator populations to be sustained in enclosed areas are still unclear as there is a lack of understanding of the consequences of such reintroductions for ungulate population dynamics. Variation in lion numbers, two decades after their first release, …	No	No	N/A	N/A	N/A	N/A
60001540	Theuerkauf (2000)	Group structure of forest elephants in the Bossematie Forest Reserve, Ivory Coast/td>	2000
60001567	Fan (2014)	Ecological extinction of the Critically Endangered northern white-cheeked gibbon Nomascus leucogenys in China/td>	2014	We conducted an interview survey around and within Mengla and Shangyong Nature Reserves, Mengla County, Yunnan, China, in December 2008 to ascertain whether gibbons were present in the area, and in December 2011 we surveyed two sites in the Reserves for the northern white-cheeked gibbon Nomascus leucogenys. We found no signs of the existence of gibbons during the survey. Illegal hunting was commo…	No	No	N/A	N/A	N/A	N/A
60001601	Karanth (2020)	Tigers against the odds: Applying macro-ecology to species recovery in India/td>	2020	Tigers are in serious decline from anthropogenic pressures: prey depletion by human hunting, killing of tigers for conflict mitigation or trade in their body parts, and habitat loss or degradation. In spite of conservation efforts over 50 years, wild tigers now occupy <7% of their historic range. Reproducing tiger populations survive in <1% of the similar to 1.6 million km(2) potential habitat. E…	No	No	N/A	N/A	N/A	N/A
60001604	Setsaas (2007)	How does human exploitation affect impala populations in protected and partially protected areas? - A case study from the Serengeti Ecosystem, Tanzania/td>	2007	Human exploitation can have severe conservation implications for wildlife populations. In the Serengeti ecosystem, Tanzania, illegal hunting is a serious concern for wildlife management, and in this study we investigated if density, demography and behaviour can be used as indicators of human exploitation. We used impala (Aepycerus melampus) as a model species to study human exploitation inside an…	No	No	N/A	N/A	N/A	N/A
60001611	Segniagbeto (2021)	Insights into the status and distribution of pangolins in Togo (West Africa)/td>	2021	Pangolins are considered among the most threatened mammal species, both globally and also in Africa. However, almost nothing is known on their status and distribution across wide areas of their range, particularly in West African countries. Here, we assess the status and distribution of pangolin species in Togo. Fieldwork was carried out in five localities around the Fazao Malfakassa National Par…	No	No	N/A	N/A	N/A	N/A
60001620	Ntiamoa-Baidu (2000)	Avifauna of two upland evergreen forest reserves, the Atewa range and Tano Offin, in Ghana/td>	2000	Data are presented on the avifauna of two Upland Evergreen forest reserves in Ghana: Atewa Range Forest Reserve and the Tano Offin Forest Reserve. The data obtained for the two reserves using three survey techniques: transect counts, rimed species counts and mist-netting are compared. A total of 105 species were recorded for the Atewa Range Forest Reserve while the Tano-Offin Forest Reserve yield…	No	No	N/A	N/A	N/A	N/A
60001631	Mattos (2019)	The avifauna of Ypeti Nature Reserve, and its implication for the consolidation of the Atlantic Forest Corridor in Paraguay/td>	2019	We provide information on all birds known to date at Ypeti Private Nature Reserve and Estancia Golondrina. We reviewed all ornithological records from 1997 to 2017, totaling 348 bird species for the area. Habitat preferences and relative abundance for each species are detailed. The avifauna of Ypeti is composed of 58 Atlantic Forest endemics. At least 4 species are threatened and 9 are near-threa…	No	No	N/A	N/A	N/A	N/A
60001642	Bowkett (2014)	Distribution and genetic diversity of the Endangered Abbott's duiker Cephalophus spadix in the Udzungwa Mountains, Tanzania/td>	2014	Abbott's duiker Cephalophus spadix is a forest antelope endemic to a very few highland forests in Tanzania. Apparently extinct over much of its historical range, the species is listed as Endangered by the International Union for Conservation of Nature based on its rarity and its known current distribution in only 5 isolated upland areas: Kilimanjaro, Southern Highlands, West Usambara, Rubeho and …	No	No	N/A	N/A	N/A	N/A
60001651	Omotoriogun (2019)	Large mammals and wetland utilisation: A case study in Yankari Game Reserve, Nigeria/td>	2019
60001658	Srivastava (2001)	Primate population decline in response to habitat loss: Borajan Reserve Forest of Assam, India/td>	2001	Systematic studies of the Borajan Reserve Forest in Assam, India, were conducted in 1995, 1997, and 1998. Initially this small (5 km(2)) forest was inhabited by substantial numbers of five species of diurnal primates and the forest was typical of Reserve Forests in northwest upper Assam. About two thirds of the forest had canopy cover of 20-50% or more. Civil unrest, political problems and a lack…	No	No	N/A	N/A	N/A	N/A
60001697	Sogbohossou (2018)	Spatio-temporal niche partitioning between the African lion (Panthera leo leo) and spotted hyena (Crocuta crocuta) in western African savannas/td>	2018	Large predators in West Africa are threatened with extinction mainly by direct and indirect effects of human activities. Within this context, intraguild competition can limit populations of some species and even play a role in extinction. In this study, we used camera trapping to assess the spatial and temporal patterns of niche partitioning between the African lion Panthera leo leo and the spott…	No	No	N/A	N/A	N/A	N/A
60001720	Curveira-Santos (2021)	Responses of carnivore assemblages to decentralized conservation approaches in a South African landscape/td>	2021	Conservation efforts in South Africa play out across multi-use landscapes where formal protected areas coexist with private wildlife business (ecotourism and/or hunting) in a human-dominated matrix. Despite the persistence of highly diverse carnivore guilds, management idiosyncrasies are often orientated towards charismatic large predators and assemblage-level patterns remain largely unexplored. …	No	No	N/A	N/A	N/A	N/A
60001727	Kumbhojkar (2019)	Human-Leopard (Panthera pardus fusca) Co-Existence in Jhalana Forest Reserve, India/td>	2019	The intensity and frequency of human-animal conflicts has escalated in recent decades due to the exponential increase in the human population over the past century and the subsequent encroachment of human activities on wilderness areas. Jhalana Forest Reserve (JFR) presents the characteristics of island biogeography in the heart of Jaipur, which is a city of 3.1 million people. The leopard (Panth…	No	No	N/A	N/A	N/A	N/A
60001746	Bitty (2015)	Cocoa farming and primate extirpation inside Cote d'Ivoire's protected areas/td>	2015	Cote d'Ivoire is the world's leading cocoa producer, annually generating over 1,500,000 metric tons of Theobroma cacao beans. Growth of this agri-business has led to extensive deforestation in Cote d'Ivoire, where the majority of the country's forest (excluding that in Tai National Park) exists as small, fragmented forest islands. Most of these forest blocks are designated as national parks or fo…	No	No	N/A	N/A	N/A	N/A
60001771	Velho (2011)	Human disease hinders anti-poaching efforts in Indian nature reserves/td>	2011	Where hunting pressure is high, anti-poaching efforts are often crucial for protecting native wildlife populations in nature reserves. However, many reserves suffer from inadequate support and provisioning of staff, especially in developing nations. In Pakke Tiger Reserve in northeastern India, we found that malarial infection is a serious hindrance for front-line patrolling staff that limits the…	No	No	N/A	N/A	N/A	N/A	mentions government departments but not governance
60001776	Shapiro (2019)	Farmer attitudes towards wildlife in the Vaca Forest reserve, Belize/td>	2019	It is essential to incorporate local stakeholder attitudes and values into management plans to ensure their longevity and success. Belize represents an important case study because of its identification of key biodiversity areas and commitment to sustainably manage these areas through co-management strategies. This article examined farmers' attitudes towards wildlife and wildlife value orientatio…	No	No	N/A	N/A	N/A	N/A	looks at farmers specifically but not the whole local community
60001782	Mugisha (2004)	Threat reduction assessment of conventional and community-based conservation approaches to managing protected areas in Uganda/td>	2004	Loss of wildlife, encroachment on wild lands and conflicts between protected areas and neighbouring communities continue to threaten the integrity of protected areas (PAs) in Uganda. To increase support from local communities and ensure long-term sustainability for Uganda's PAs, a policy of community-based conservation was introduced in 1988 as a management approach in seven PAs. The effectivenes…	Yes	No	Yes	Unclear	Yes	inclusivity
60001789	Urrea-Galeano (2016)	Record of Puma yagouaroundi from Zicuiran-Infiernillo Biosphere Reserve, Michoacan/td>	2016	We present the record of Puma yagouaroundi (jaguarundi) with digital pictures in the buffer zone of Zicuiran-Infiernillo Biosphere Reserve. Using camera traps, photographs of Puma yagouaroundi from October 2013 to October 2014 were obtained. With this evidence, the presence of the species in the lower Balsas River basin is documented, it suggests as well that its distribution throughout the Sierr…	No	No	N/A	N/A	N/A	N/A
60001813	Snyman (2015)	The effect of alternative forms of hunting on the social organization of two small populations of lions Panthera leo in southern Africa/td>	2015	African lion Panthera leo populations have declined as a result of various anthropogenic factors, and most extant populations are small, which further compromises their persistence. Lions in unfenced areas are more exposed to illegal hunting, snaring and poisoning, and populations in fenced reserves are subject to population control by removal of selected individuals from particular age and sex c…	No	No	N/A	N/A	N/A	N/A
60001828	Guo (2020)	The Genetic Status of the Critically Endangered Hainan Gibbon (Nomascus hainanus): A Species Moving Toward Extinction/td>	2020	The Hainan gibbon (Nomascus hainanus), once widespread across Hainan, China, is now found only in the Bawangling National Nature Reserve. With a remaining population size of 33 individuals, it is the world's rarest primate. Habitat loss and fragmentation are the primary drivers of Hainan gibbon population decline. In this study, we integrated data based on field investigations and genotype analys…	No	No	N/A	N/A	N/A	N/A
60001835	Kettles (2009)	Management of free-ranging lions on an enclosed game reserve/td>	2009	We investigated the potential impacts that free-ranging lions (Panthera leo) have within a small (220 km(2)), enclosed, protected area, and the subsequent challenges to conservation managers. Challenges include: over-population; in-breeding depression; decline of prey and other predator species; conflict with neighbouring communities and, in some cases, spreading disease. Lions are prolific breed…	No	No	N/A	N/A	N/A	N/A
60001856	Miller (2014)	Evaluation of Microsatellite Markers for Populations Studies and Forensic Identification of African Lions (Panthera leo)/td>	2014	The South African lion (Panthera leo) population is highly fragmented. One-third of its wild lions occur in small (< 1000 km(2)) reserves. These lions were reintroduced from other areas of the species' historical range. Management practices on these reserves have not prioritized genetic provenance or heterozygosity. These trends potentially constrain the conservation value of these lions. To ensu…	No	No	N/A	N/A	N/A	N/A
60001883	Morandin (2014)	Gene flow and immigration: genetic diversity and population structure of lions (Panthera leo) in Hwange National Park, Zimbabwe/td>	2014	The genetic diversity and population structure of a population of African lions in Hwange National Park, Zimbabwe, was studied using 17 microsatellite loci. Spatial genetic analysis using Bayesian methods suggested a weak genetic structure within the population and high levels of gene flow across the study area. We were able to identify a few individuals with aberrant or admixed ancestry, which w…	No	No	N/A	N/A	N/A	N/A
60001942	Rayan (2016)	Managing conservation flagship species in competition: Tiger, leopard and dhole in Malaysia/td>	2016	Managing populations of large carnivore species that are threatened yet in competition with each other presents a conservation challenge over which species to prioritise. We investigated interspecific competition between the Endangered tiger and two sympatric carnivore species (Near-Threatened leopard and Endangered dhole) in Malaysia. We used a spatially-explicit camera trapping method to sample…	No	No	N/A	N/A	N/A	N/A
60001991	Pozo-Montuy (2019)	Spatial and temporal analysis of the structure of the community of medium and large body sized mammals in the Biosphere Reserve El Ocote, southern Mexico/td>	2019	Natural protected areas stand out as one of the most important strategies to reduce anthropogenic impact. However, the assessment of their effectiveness is difficult due to a lack of baseline long-term data. We assessed the temporal and spatial variation of the medium and large body-sized mammalian community (> 500 g) in the Biosphere Reserve Selva El Ocote (REBISO) and its area of influence. We …	No	No	N/A	N/A	N/A	N/A
60001993	Viijoen (2008)	Translocation stress and faecal glucocorticoid metabolite levels in free-ranging African savanna elephants/td>	2008	There are local populations of African elephants (Loxodonta africana) which have increased to levels where they are implicated in altering vegetation types. The local reduction of elephant numbers for wildlife management objectives can involve contraception, killing excess animals, or translocation to alternative habitats. The effects these management decisions can have on the physiological stres…	No	No	N/A	N/A	N/A	N/A
60002038	Heinen (2001)	A census and some management implications for wild buffalo (Bubalus bubalis) in Nepal/td>	2001	We censused wild buffalo in Kosi Tappu Wildlife Reserve, Nepal, in March, 2000, using full-count methods previously discussed in the literature. We estimated a population of 145 wild buffalo, in addition to a highly backcrossed, semi-feral population of 131. Age and sex information were also recorded. The population has grown consistently since earlier censuses, but calf/cow ratios have declined …	No	No	N/A	N/A	N/A	N/A
60002048	Vu (2021)	Using bioacoustics to monitor gibbons/td>	2021	Monitoring wildlife population trends is critical for the conservation of endangered species and measuring the efficacy of management activities. Recently, passive acoustic monitoring has emerged as a useful wildlife monitoring tool and automatic recorders have been used to detect the presence of gibbons in protected areas of Vietnam. However, these recording devices can be expensive, cumbersome,…	No	No	N/A	N/A	N/A	N/A
60002092	Druce (2008)	The response of an elephant population to conservation area expansion: Phinda Private Game Reserve, South Africa/td>	2008	Continuous human population expansion pressure on conservation ecosystems restricts wildlife areas, and necessitates active management. In areas of changing land-use and increasing human-animal conflict, responses of wildlife to direct human interventions can inform managers and planners. During August 2004, the boundary fences between Phinda Private Game Reserve and two neighbouring reserves wer…	No	No	N/A	N/A	N/A	N/A
60002096	Ikemeh (2008)	Preliminary data on forest elephants (Loxodonta africana cyclotis) in southwestern Nigeria/td>	2008	Elephant numbers in Nigeria have decreased greatly and the rate of this decline cannot be established owing to the insufficiency of available data. The number of forest elephants in particular is especially difficult to determine because of the dense vegetation where they occur, and previous attempts have resulted in the reporting of conflicting estimates. This article describes current efforts t…	No	No	N/A	N/A	N/A	N/A
60002100	Mascote (2016)	Perceptions and Knowledge of the Jaguar Among Children in Communities Neighboring the Montes Azules Biosphere Reserve in Chiapas, Mexico/td>	2016	This study describes perceptions and knowledge of the jaguar among children in communities neighboring the Montes Azules Biosphere Reserve in Chiapas, Mexico. There have been several cases of livestock depredation by the jaguar in these communities, and the study aimed to determine children's perceptions of the jaguar in light of this problem. A total of 102 children from four communities on the …	No	No	N/A	N/A	N/A	N/A
60002142	Morera-Chacon (2019)	Relationship between vegetation cover and feeding areas of jaguars (Panthera onca) on sea turtles in Santa Rosa National Park, Costa Rica/td>	2019	Several factors determine the distribution of areas in which jaguars feed on sea turtles. Different studies have evaluated the relationship of feeding sites with the distribution of human activity on the beach, distribution of nesting female turtles, interactions and territorial behaviors among jaguars and scavenger's presence. However, no study has evaluated the relationship of jaguar feeding ar…	No	No	N/A	N/A	N/A	N/A
60002156	Clegg (2007)	Massive outbreak of anthrax in wildlife in the Malilangwe Wildlife Reserve, Zimbabwe/td>	2007	A massive outbreak of anthrax in the wildlife of the Malilangwe Wildlife Reserve in Zimbabwe between August and November 2004 resulted in the death of almost all the reserve's estimated 500 kudu (Tragelaphus strepsiceros). Other species badly affected were nyala (Tragelaphus angasi), bushbuck (Tragelaphus scriptus), waterbuck (Kobus ellipsiprymnus) and roan antelope (Hippotragus equinus), which s…	No	No	N/A	N/A	N/A	N/A
60002158	Holmern (2002)	Uneconomical game cropping in a community-based conservation project outside the Serengeti National Park, Tanzania/td>	2002	Since 1993 the Serengeti Regional Conservation Project (SRCP) in Tanzania has conducted a game cropping operation (the commercial utilization of wild animal populations in natural habitats) in areas immediately outside the Serengeti National Park in order to provide adjacent villages with incentives to abstain from illegal hunting. In this study we carry out a comparative economic analysis of the…	No	No	N/A	N/A	N/A	N/A
60002194	Duffy (2012)	Exploring the relationship between NDVI and African elephant population density in protected areas/td>	2012	Assessing the extent to which populations are limited by bottom-up processes driven by food limitation is crucial to our understanding of how ecosystems should be managed. Using satellite-derived Normalised Difference Vegetation Index (NDVI) as an index of resource availability, we investigated the relationships between greenness levels and African elephant (Loxodonta africana) population densiti…	No	No	N/A	N/A	N/A	N/A
60002255	Dures (2019)	A century of decline: Loss of genetic diversity in a southern African lion-conservation stronghold/td>	2019	Aim There is a dearth of evidence that determines the genetic diversity of populations contained within present-day protected areas compared with their historical state prior to large-scale species declines, making inferences about a species' conservation genetic status difficult to assess. The aim of this paper was to demonstrate the use of historical specimens to assess the change in genetic di…	No	No	N/A	N/A	N/A	N/A
60002268	Sogbohossou (2014)	Social Structure of Lions (Panthera leo) Is Affected by Management in Pendjari Biosphere Reserve, Benin/td>	2014	Lion populations have undergone a severe decline in West Africa. As baseline for conservation management, we assessed the group structure of lions in the Pendjari Biosphere Reserve in Benin. This reserve, composed of one National Park and two Hunting Zones, is part of the WAP transboundary complex of protected areas. Overall mean group size was 2.6 +/- 1.7 individuals (n = 296), it was significan…	No	No	N/A	N/A	N/A	N/A
60002285	Cabrera-Toledo (2008)	Heterozygote excess in ancient populations of the critically endangered Dioon caputoi (Zamiaceae, Cycadales) from central Mexico/td>	2008	Dioon caputoi is a long-lived cycad known from only four populations that range in size from 50 to 120, mostly adult individuals. Dioon caputoi has the most narrow geographical range of all Dioon spp. (less than 10 km), existing completely within the boundaries of the Tehuacan-Cuicatlan Biosphere Reserve, Mexico. Negative inbreeding values were found in all four populations (F-IT = -0.242) and wi…	No	No	N/A	N/A	N/A	N/A
60002299	Silwal (2017)	When, where and whom: assessing wildlife attacks on people in Chitwan National Park, Nepal/td>	2017	Wildlife attacks on people in and around protected areas have become one of the main challenges for wildlife management authorities. We assessed all correlates of wildlife attacks during 2003-2013 in the vicinity of Chitwan National Park, Nepal. We used data from various sources (discussion with stakeholders, field observations, questionnaire surveys). Wildlife attacks were significantly correlat…	No	No	N/A	N/A	N/A	N/A
60002308	Das (2015)	Population genetic assessment of extant populations of greater one-horned rhinoceros (Rhinoceros unicornis) in India/td>	2015	The greater one-horned rhino has a wide range of historical distribution across the northern Indian subcontinent and now being confined to restricted patches in India and Nepal. Development of effective conservation strategy for rhino requires a clear understanding of the extant and spatial distribution of genetic diversity. In the present study, we employed nine microsatellite markers to analyze…	No	No	N/A	N/A	N/A	N/A
60002328	HEINEN (1993)	POPULATION VIABILITY AND MANAGEMENT RECOMMENDATIONS FOR WILD WATER-BUFFALO BUBALUS-BUBALIS IN KOSI-TAPPU WILDLIFE RESERVE, NEPAL/td>	1993	Population characteristics, breeding structure, and sources of mortality of wild water buffalo Bubalus bubalis were studied in Kosi Tappu Wildlife Reserve, a small reserve located in the southeastern lowlands of Nepal, during 1987 and 1988. Comparisons with an earlier census indicated that the population was growing over a 12-year time interval. However, observations on the physical nature of the…	No	No	N/A	N/A	N/A	N/A
60002337	Venter (2004)	Notes on the introduction of Cape Buffalo to Doornkloof Nature Reserve, Northern Cape Province, South Africa/td>	2004	Two groups of Cape buffalo (Syncerus caffer) were released on Doornkloof Nature Reserve. The first group of four subadult animals was introduced in 2000 and the second group of seven adult and three subadult animals in 2002. Both groups were kept in short-term confinement for a few weeks before they were released. The first group showed several behavioural problems, splitting up and escaping from…	No	No	N/A	N/A	N/A	N/A
60002354	Drake (2021)	Costs of elephant crop depredation exceed the benefits of trophy hunting in a community-based conservation area of Namibia/td>	2021	The Kazavango-Zambezi Transfrontier Conservation Area is home to the largest remaining elephant population in Africa but is also the site of high levels of human-elephant conflict through crop depredation. Offsetting the costs of coexisting with elephants in this area is critical to incentivizing elephant conservation within community-based conservation (CBC) areas, and trophy hunting has long be…	No	No	N/A	N/A	N/A	N/A	suggests need for community management and governance partnerships but no causal links
60002384	Knight (2016)	Habitat fragmentation and its implications for Endangered chimpanzee Pan troglodytes conservation/td>	2016	Taraba State, Nigeria, is an important conservation site for the Endangered Nigeria-Cameroon chimpanzee Pan troglodytes ellioti. Gashaka Gumti National Park, Nigeria's largest national park and home to potentially the largest contiguous population of the Nigeria-Cameroon chimpanzee, spans a significant portion of the eastern sector of Taraba and the adjoining Adamawa State. South of the Park, Nge…	No	No	N/A	N/A	N/A	N/A
60002395	Gandiwa (2012)	Local knowledge and perceptions of animal population abundances by communities adjacent to the northern Gonarezhou National Park, Zimbabwe/td>	2012	Understanding animal abundances and population trends is a fundamental goal of ecology. The aim of this study was to examine local ecological knowledge (LEK) held by local people bordering the northern Gonarezhou National Park (GNP), Zimbabwe, concerning domestic and wild animal species abundances and perceived population trends, in order to evaluate the possible contribution of LEK to wildlife c…	No	No	N/A	N/A	N/A	N/A	paper about how local ecological knowledge can help support community based management but no causal link given specifically for community based management
60002399	Salerno (2016)	Household livelihoods and conflict with wildlife in community-based conservation areas across northern Tanzania/td>	2016	Conservation strategies to protect biodiversity and support household livelihoods face numerous challenges. Across the tropics, efforts focus on balancing trade-offs in local communities near the borders of protected areas. Devolving rights and control over certain resources to communities is increasingly considered necessary, but decades of attempts have yielded limited success and few lessons o…	No	Yes	Yes	Unclear	Yes	Fit
60002413	Mutandwa (2007)	Impact of community-based approaches to wildlife management: case study of the CAMPFIRE programme in Zimbabwe/td>	2007	The objective of this study was to elicit community perceptions on the effectiveness of the CAMPFIRE programme, a community initiative, designed to benefit rural communities in Gonono ward in the Zambezi valley. Five villages and 76 respondents were selected from the ward using simple random sampling. Data collection included a structured questionnaire administered to households, semi-structured …	No	No	N/A	N/A	N/A	N/A	recommends community engagement in conservation management but no comparator
60002418	Epanda (2019)	Linking local people's perception of wildlife and conservation to livelihood and poaching alleviation: A case study of the Dja biosphere reserve, Cameroon/td>	2019	This Paper examines how people's livelihoods and perceptions of wildlife are related to self-reported poaching (here defined as commercial bushmeat hunting) in 25 villages at the northern buffer zone of the Dja Biosphere Reserve, East Cameroon. Using a six-point Likert scale questionnaire among 263 households interviewed form March to June 2017, the following hypothesis were tested: (1) Household…	Yes	Yes	Yes	Unclear	Yes	Fit
60002455	Pirondo (2018)	Constitution and characteristics of the Ibereno herbolarium: a case study within Ibera wetlands (Corrientes, Argentina)/td>	2018	This work is based in the investigation about the persistence of the use of medicinal plants in the communities inhabiting the wetlands within Ibera Natural Reserve. From the participant observation and semi-structured interviews, together with the collection of reference plants, the use of 90 medicinal plants to treat 171 ailments, distributed in 12 body systems was recorded. In addition, the in…	No	No	N/A	N/A	N/A	N/A	tenuous link to community management through ancetral community maintenance of local flora but causal link
60002464	Steinmetz (2006)	Collaborating to conserve large mammals in Southeast Asia/td>	2006	Depressed mammal densities characterize the interior of many Southeast Asian protected areas, and are the result of commercial and subsistence bunting. Local people are part of this problem but can participate in solutions through improved partnerships that incorporate local knowledge into problem diagnosis. The process of involving local people helps build a constituency that is more aware of it…	No	No	N/A	N/A	N/A	N/A	local partnership to oversee conservation (community management?) but no clear biological or human well-being outcome
60002480	Chen (2017)	Status and conservation of the Endangered snow leopard Panthera uncia in Qomolangma National Nature Reserve, Tibet/td>	2017	Little is known about the status of the snow leopard Panthera uncia in Qomolangma National Nature Reserve, located on the northern aspect of Mount Everest in Tibet. To address this, during May-September 2014 we conducted line transects, camera trapping, household interviews, and socioeconomic statistics analysis. We surveyed 14 transects and located 287 putative snow leopard signs, with a mean de…	No	No	N/A	N/A	N/A	N/A
60002498	Ranjeewa (2018)	Decreasing reservoir water levels improve habitat quality for Asian elephants/td>	2018	Population health and habitat quality are intimately related and seasonal changes in habitat quality are likely to be reflected in the body condition of animals. We studied seasonal variation of body condition in free ranging Asian elephants (Elephas maximus) in Udawalawe National Park, Sri Lanka based on visual scoring of individually identified elephants. We assessed the body condition of 218 a…	No	No	N/A	N/A	N/A	N/A
60002528	Pantha (2016)	OPTIMAL CONTROL APPLIED IN AN ANTHRAX EPIZOOTIC MODEL/td>	2016	Anthrax is a rapidly fatal, infectious disease which occurs in many animal species, particularly herbivore mammals, and is one of the main causes of population decline in several national parks worldwide. As the infected animals face inevitable death and each infected carcass contributes spores to the surrounding environment, infected carcasses and the infected animals are the main sources of new…	No	No	N/A	N/A	N/A	N/A
60002538	Pineda-Catalan (2012)	Conservation genetics of harvested river turtles, Podocnemis expansa and Podocnemis unifilis, in the Peruvian Amazon: All roads lead to Iquitos/td>	2012	We present a mtDNA analysis of Podocnemis expansa (n = 81) and Podocnemis unifilis (n = 228) turtles traded in Peru to evaluate the potential origin of these animals. In particular, we were interested in the relationship between samples reported in the Iquitos markets (IMs) and a Pacaya Samiria Natural Reserve (PSNR) where illegal hunting is presumed. Our mtDNA data showed that, for both species,…	No	No	N/A	N/A	N/A	N/A
60002552	Nader (1999)	Genetic diversity of scarlet macaws Ara macao in reintroduction studies for threatened populations in Costa Rica/td>	1999	During the last 40 years, the once abundant and widespread Ara macao population in Costa Rica has been reduced to two major groups and one remnant group, which survive isolated from one another within three protected areas. To maintain the genetic diversity of one of these populations located within the Carara Biological Reserve, which is threatened by frequent poaching, an aviculture program was…	No	No	N/A	N/A	N/A	N/A
60002566	Bajracharya (2005)	Effectiveness of community involvement in delivering conservation benefits to the Annapurna Conservation Area, Nepal/td>	2005	Community-based approaches to decision-making in the management of protected areas are increasingly being implemented in many areas. However information on the outcome of these approaches for conservation is often lacking. In this study, the effectiveness of community-based approaches for conservation of biodiversity was examined in Annapurna Conservation Area (ACA) (Nepal) through a combination …	Yes	No	Yes	Yes	Yes	inclusivity
60002587	Druce (2006)	The effect of mature elephant bull introductions on resident bull's group size and musth periods: Phinda Private Game Reserve, South Africa/td>	2006	African elephant have been reintroduced into small, enclosed reserves in South Africa, many populations being established with orphans < 10 years old. This has resulted in abnormal behaviour in some elephant populations, which was corrected in Pilanesberg National Park by introducing older bulls and culling certain problem elephants. In July 2003, three older bulls (29-41 years old) were introduc…	No	No	N/A	N/A	N/A	N/A
60002594	Torres-Romero (2019)	Fecal DNA analysis to identify feline species in Los Ocotones, Chiapas, Mexico/td>	2019	Knowledge of species that are distributed in areas with forest management is essential to understand the negative and positive impacts of this activity on the conservation of species considered for protection by the Mexican government through NOM-059-SEMARNAT-2010, such as the jaguar (Panthera onca). The objective was to identify the species and sex of sympatric felines present in the Los Ocotone…	No	No	N/A	N/A	N/A	N/A
60002611	Zeng (2002)	Group size, composition and stability of golden takin in Shaanxi Foping Nature Reserve, China/td>	2002	Golden takin (Budorcas taxicolor bedfordi; Bovidae), is found only in the Qinling Mountains of western China. Radio-tracking and direct observations were carried out at Foping Nature Reserve in Shaanxi Province to study social behavior of the takin, including group sizes, group composition and group stability. Golden takins are gregarious. Mean group size among 1,039 takins sighted in groups was …	No	No	N/A	N/A	N/A	N/A
60002622	Sogbohossou (2011)	Human-carnivore conflict around Pendjari Biosphere Reserve, northern Benin/td>	2011	Close proximity between humans and large predators results in high levels of conflict. We investigated the extent of, and factors leading to, this conflict through focal group and individual interviews in all villages around Pendjari Biosphere Reserve, northern Benin. Livestock losses from 2000 to 2007 (n = 752) were reported to be mainly caused by spotted hyaena Crocuta crocuta (53.6%), baboon P…	No	No	N/A	N/A	N/A	N/A
60002692	Kalle (2011)	Density of tiger and leopard in a tropical deciduous forest of Mudumalai Tiger Reserve, southern India, as estimated using photographic capture-recapture sampling/td>	2011	Density of tiger Panthera tigris and leopard Panthera pardus was estimated using photographic capture-recapture sampling in a tropical deciduous forest of Mudumalai Tiger Reserve, southern India, from November 2008 to February 2009. A total of 2,000 camera trap nights for 100 days yielded 19 tigers and 29 leopards within an intensive sampling area of 107 km(2). Population size of tiger from close…	No	No	N/A	N/A	N/A	N/A
60002697	Mamo (2019)	Population status and habitat preference of Soemmerring's gazelle in Alledeghi Wildlife Reserve, Eastern Ethiopia/td>	2019	This study was undertaken to determine the current population size, structure and habitat preference of Soemmerring's gazelle [Nanger soemmerringii (Cretzschmar 1828)] in the Alledeghi Wildlife Reserve, NE Ethiopia. Animals were counted, both during dry and wet seasons, along 12 line transects each in three habitat types (grassland, tree-scattered grassland and bushland) in 2015/16. Habitat type …	No	No	N/A	N/A	N/A	N/A
60002702	Amuno (2007)	Abundance, movements and habitat use by African Grey Parrots (Psittacus erithacus) in Budongo and Mabira forest reserves, Uganda/td>	2007	Populations of African Grey Parrots are threatened by increased forest loss and the pet trade. Budongo forest reserve has, for over 60 years, been subjected to selective logging. Mabira forest reserve faces human pressures characterised by extractive disturbances, and agricultural activities with increased boundary settlements. We estimated parrot populations using the 'forest limiting circumfere…	No	No	N/A	N/A	N/A	N/A
60002755	Kiffner (2009)	Plenty of prey, few predators: what limits lions Panthera leo in Katavi National Park, western Tanzania?/td>	2009	We present a study from Katavi National Park and surrounding areas that assessed the size and structure of the lion population as a baseline for wildlife management. We assessed lion and prey species density directly by sample surveys that incorporated specific detection probabilities. By using three prey-biomass regression models we also indirectly estimated lion density based on the assumption …	No	No	N/A	N/A	N/A	N/A
60002783	Salas (2016)	Subsistence Hunting of Mammals in the Eastern Sector of Tuparro Biosphere Reserve, Vichada (COLOMBIA)/td>	2016	Subsistence hunting has been an activity of vital importance to indigenous communities as a source of protein and sale. We characterized subsistence hunting by Curripaco and Piaroa ethnic groups present in the Tuparro Biosphere Reserve, through hunting records over nine months of study. We found no significant differences in species and number of individuals hunted by the two ethnic groups. The o…	No	No	N/A	N/A	N/A	N/A
60002788	Van Holt (2010)	Assessing Local Knowledge of Game Abundance and Persistence of Hunting Livelihoods in the Bolivian Amazon Using Consensus Analysis/td>	2010	We used cultural consensus models to test whether hunters shared perceptions of wildlife abundance and the relative importance of hunting and fishing in a Guarayo indigenous community in the Bolivian Amazon. Results show that highly prized animals that were considered rare are either those with lower reproductive rates and more sensitivity to land use changes and harvest (white-lipped peccary and…	No	No	N/A	N/A	N/A	N/A
60002812	Yiu (2017)	Home range establishment and utilization by reintroduced lions (Panthera leo) in a small South African wildlife reserve/td>	2017	Understanding of animal spatial behavior is essential for informed management decisions. In southern Africa, reintroduction of lions (Panthera leo) to small reserves (<1000 km(2)) has increased since the early 2000s, however studies on their ranging behavior in these enclosed systems remain lacking. We applied Time Local Convex Hull (T-LoCoH) methods to study the home range establishment and util…	No	No	N/A	N/A	N/A	N/A
60002816	Renton (2002)	Seasonal variation in occurrence of macaws along a rainforest river/td>	2002	Seasonal variations in occurrence of the Blue-and-yellow (Ara ararauna), Red-and-green (A. chloroptera), and Scarlet (A. macao) Macaw were evaluated in the floodplain rainforest of the Manu Biosphere Reserve, southeast Peru. One-hour surveys of macaws were conducted while traveling along the Rio Manu in a motorized canoe during both the dry and rainy season. There was a significant three-fold dec…	No	No	N/A	N/A	N/A	N/A
60002824	Adiya (2016)	The Present Status and Problems in the Preservation of Ungulate Animal Populations in the Arid Zones of Mongolia/td>	2016	The present state of the wild ungulate populations (Mongolian gazelle, mountain sheep, Mongolian khulan, wild Bactrian camel, Mongolian saiga, and Przewalsky's horse) in arid zones of Mongolia is considered. The dynamics of animal population sizes and the relative areas of their ranges within the nature reserves of Mongolia are presented. The nature reserve network of Mongolian arid zones is show…	No	No	N/A	N/A	N/A	N/A
60002861	Baas (2018)	Population-level assessment of genetic diversity and habitat fragmentation in critically endangered Grauer's gorillas/td>	2018	ObjectivesThe critically endangered Grauer's gorilla (Gorilla beringei graueri) has experienced an estimated 77% population decline within a single generation. Although crucial for informed conservation decisions, there is no clear understanding about population structure and distribution of genetic diversity across the species' highly fragmented range. We fill this gap by studying several core a…	No	No	N/A	N/A	N/A	N/A
60002881	Hu (2020)	Estimating the population size of migrating Tibetan antelopes Pantholops hodgsonii with unmanned aerial vehicles/td>	2020	Data on the distribution and population size of the Near Threatened Tibetan antelope Pantholops hodgsonii are necessary to protect this species. Ground-based count surveys are usually carried out from a long distance to avoid disturbing the sensitive animals, and on calving grounds or along migration routes where they are seasonally concentrated. This can result in underestimation of population s…	No	No	N/A	N/A	N/A	N/A
60002890	Wilfred (2017)	A community perspective on participatory conservation in western Tanzania/td>	2017	Local participation is a key component of sound management of protected areas. The starting point for achieving this goal is to establish factors influencing it. In the Ugalla ecosystem of western Tanzania, the government in collaboration with other conservation organisations has initiated efforts to engage local people in conservation. However, the area is under increasing pressure especially fr…	No	No	N/A	N/A	N/A	N/A	community management but no comparator
60002942	Caro (2001)	Diversity of mammals in the Bladen Nature Reserve, Belize, and factors affecting their trapping success/td>	2001	The presence of 33 non-volant mammal species was recorded in the Bladen Nature Reserve, an area of subtropical wet forest in south central Belize, as determined from walking transects and using Sherman and Tomahawk traps to capture mammals. Using trapgrids over 6 075 trapnights, the effects of trap design, bait, moon phase, logging, elevation, and proximity to a river on three measures of trappin…	No	No	N/A	N/A	N/A	N/A
60002945	Yiu (2015)	Early post-release movement of reintroduced lions (Panthera leo) in Dinokeng Game Reserve, Gauteng, South Africa/td>	2015	Reintroductions have been increasingly used in carnivore conservation. Animal movement influences fitness and survival and is the first behavioural response of reintroduced animals to 'forced dispersal' in a new habitat. However, information available on early post-release movement of reintroduced carnivores remains limited. We studied movements of 11 reintroduced lions (Panthera leo) in Dinokeng…	No	No	N/A	N/A	N/A	N/A
60002950	Wang (2018)	Living on the edge: Opportunities for Amur tiger recovery in China/td>	2018	Sporadic sightings of the endangered Amur tiger Panthera tigris altaica along the China-Russia border during the late 1990s sparked efforts to expand this subspecies distribution and abundance by restoring potentially suitable habitats in the Changbai Mountains. To guide science-based recovery efforts and provide a baseline for future monitoring of this border population, empirical, quantitative …	No	No	N/A	N/A	N/A	N/A
60002961	Saenz-Bolanos (2020)	Wildlife Diversity and Relative Abundance Among a Variety of Adjacent Protected Areas in the Northern Talamanca Mountains of Costa Rica/td>	2020	Protected areas are intended to achieve the long-term conservation of nature, but not all such areas are equal in their effectiveness because of their varying regulation of human activities. In Costa Rica, we assessed mammal and bird species presence and relative abundance in three protected areas in the northern Talamanca Mountains. In this humid tropical forest area, we placed camera traps in a…	No	No	N/A	N/A	N/A	N/A
60002993	Manh (2009)	The status of Vulnerable gaur Bos gaurus and Endangered banteng Bos javanicus in Ea So Nature Reserve and Yok Don and Cat Tien National Parks, Vietnam/td>	2009	The wild buffaloes, gaur Bos gaurus and banteng Bos javanicus. , are among the most threatened mammals in Vietnam but little information is available on their status and distribution. Over 2004-2007 I undertook surveys in three Vietnamese distribution strongholds of the Vulnerable gaur and Endangered banteng: Ea So Nature Reserve and Yok Don and Cat Tien National Parks. A total of 22 herds with 1…	No	No	N/A	N/A	N/A	N/A
60003040	Lamichhane (2018)	Rapid recovery of tigers Panthera tigris in Parsa Wildlife Reserve, Nepal/td>	2018	Information on density and abundance of globally threatened species such as tigers Panthera tigris is essential for effective conservation as well as to evaluate the success of conservation programmes. We monitored tigers in Parsa Widlife Reserve, Nepal, using camera traps, in 2013, 2014 and 2016. Once believed to be a sink for tigers from adjacent Chitwan National Park, Parsa now provides a new …	No	No	N/A	N/A	N/A	N/A
60003095	Ray (2018)	Anthropogenic Threats to Bio-Diversity in Gorumara National Park, West Bengal, India/td>	2018	Issues and challenges regarding conservation and management are debatable focuses over the years. Protected areas such as biosphere reserves, national parks and wildlife sanctuaries face unpredictable pressure of global issues such as environmental degradation, biodiversity loss, climate change, and raw material supply. The main principle of declaring an area as National Park in India is the prot…	No	No	N/A	N/A	N/A	N/A
60003106	Magome (2008)	Forage selection of sable antelope in Pilanesberg Game Reserve, South Africa/td>	2008	Concern about the habitat requirements of sable antelope (Hippotragus niger) has increased due to population declines shown in some protected areas. Our study was prompted by the lack of initial increase by the sable antelope introduced into the Pilanesberg Game Reserve in North West Province, South Africa; 67 animals released between 1979 and 1983 had only grown to approximately 70 animals by 19…	No	No	N/A	N/A	N/A	N/A
60003148	Pinto (2009)	Reserve selection and persistence: complementing the existing Atlantic Forest reserve system/td>	2009	This study is an exercise to check the efficiency of the existing reserve system, and to show how systematic conservation planning-using information available and the complementarity concept-can improve the basis for decisions and minimize costs. We verified the performance, in number of cells and primate species representation, of the existing Atlantic Forest (Brazil) reserve network with a quar…	No	No	N/A	N/A	N/A	N/A
60003151	Carrera-Trevino (2016)	The jaguar Panthera onca (Carnivora: Felidae) in "El Cielo" Biosphere Reserve, Tamaulipas, Mexico./td>	2016	Information on the ecology of jaguars (Panthera onca) in "El Cielo" Biosphere Reserve in Tamaulipas, Mexico is scant and limited to anecdotic records in a handful of publications. The objectives of our study were to: a) determine population density and structure of jaguars, b) compare their activity patterns with that of pumas (Puma concolor), c) ascertain potential prey relative abundance, and d…	No	No	N/A	N/A	N/A	N/A
60003171	McLennan (2019)	Are human-dominated landscapes stressful for wild chimpanzees (Pan troglodytes)?/td>	2019	Sharing environments with humans is linked to heightened stress responses in many wildlife species. In Uganda, deforestation for agriculture has increased competitive interactions between chimpanzees and villagers. To investigate whether this situation is 'stressful' for chimpanzees we compared faecal glucocorticoid metabolite (FGCM) concentrations in chimpanzees within an unprotected agricultura…	No	No	N/A	N/A	N/A	N/A
60003174	Nyahongo (2009)	Spatial and temporal variation in meat and fish consumption among people in the western Serengeti, Tanzania: the importance of migratory herbivores/td>	2009	Illegal bushmeat hunting has become a serious problem for wildlife managers in many African countries. We investigated the spatial and temporal pattern in meat and fish consumption by people surrounding the Serengeti National Park, Tanzania, to understand better the links between hunting and consumption. We studied 150 households in five villages during March-December 2006 along a gradient from t…	No	No	N/A	N/A	N/A	N/A
60003187	Rutina (2017)	Herders' ecological knowledge and carnivore predation on livestock investigations in Makgadikgadi and Nxai national parks, Botswana/td>	2017	Botswana is one of the countries in Southern Africa that pay compensation for human properties damaged by wildlife. Before compensation is paid, a thorough investigation on determining wildlife species that have caused the damage is mandatory. Because of insufficient resources by the Department of Wildlife and National Parks, the initial investigation is carried out by herders. Three basic indica…	No	No	N/A	N/A	N/A	N/A	community management but no comparator
60003195	Briers-Louw (2019)	Big cats return to Majete Wildlife Reserve, Malawi: evaluating reintroduction success/td>	2019	Large carnivores are frequently reintroduced into protected areas to compensate for anthropogenic-driven losses. The lack of post-release monitoring has impeded our knowledge on how these carnivores adapt to their new environment, which often results in uncertainty of whether or not reintroductions were successful. Between 2011 and 2012, six leopards (Panthera perdue) and three lions (Panthera le…	No	No	N/A	N/A	N/A	N/A
60003211	van der Valk (2018)	Significant loss of mitochondrial diversity within the last century due to extinction of peripheral populations in eastern gorillas/td>	2018	Species and populations are disappearing at an alarming rate as a direct result of human activities. Loss of genetic diversity associated with population decline directly impacts species' long-term survival. Therefore, preserving genetic diversity is of considerable conservation importance. However, to assist in conservation efforts, it is important to understand how genetic diversity is spatiall…	No	No	N/A	N/A	N/A	N/A
60003217	Miazga (2020)	Releasing Three Orphaned White Rhinoceroses (Ceratotherium simum) to the Game Reserve in South Africa. Rehabilitation, Translocation and Post-Release Observations/td>	2020	Simple Summary Every year, thousands of African animals die at the hands of poachers. One of the most famous species killed by poachers is the rhinoceros, particularly the white rhinoceros (Ceratotherium simum). Out of many methods of dealing with this situation, the rehabilitation of wounded and/or orphaned animals with the intent to successfully release them back into the wild is becoming more …	No	No	N/A	N/A	N/A	N/A
60003231	Wilfred (2016)	Status of wildlife at trophy hunting sites in the Ugalla Game Reserve of Western Tanzania/td>	2016	In western Tanzania's wildlife ecosystems, both commercial and subsistence uses of wildlife take place. Commercial use is largely through trophy hunting in designated hunting areas while subsistence use is predominantly carried out by local people for food and as a source of cash income. Assessing the status of wildlife populations in hunting areas is of supreme importance if unsustainable use is…	No	No	N/A	N/A	N/A	N/A
60003251	HACKEL (1990)	CONSERVATION ATTITUDES IN SOUTHERN AFRICA - A COMPARISON BETWEEN KWAZULU AND SWAZILAND/td>	1990	The opinions of rural people living near conservation areas have largely been ignored by conservationists. Several studies, however, have attempted to rectify this oversight, including two from southern Africa, whose findings can be compared. This paper examines the attitudes to nature conservation of people living near the Umfolozi-Hluhluwe Corridor Complex Game Reserve in southeastern South Afr…	No	No	N/A	N/A	N/A	N/A
60003259	Sommerville (2010)	The role of fairness and benefit distribution in community-based Payment for Environmental Services interventions: A case study from Menabe, Madagascar/td>	2010	Community-based conservation interventions can only be successful in the long term if their aims and activities are accepted by local people. A key determinant of acceptability is the perceived fairness of the distribution of the costs and benefits of the intervention. We examined the opportunities and challenges posed by benefit distribution in community-based Payment for Environmental Services …	No	No	N/A	N/A	N/A	N/A	community management but no comparator
60003271	Htun (2012)	Determinants of Local People's Perceptions and Attitudes Toward a Protected Area and Its Management: A Case Study From Popa Mountain Park, Central Myanmar/td>	2012	The attitudes and perceptions of local people are important for long-term survival of protected areas. Some studies have shown that people's perceptions and attitudes are shaped by knowledge about protected area goals and characteristics and related to socioeconomic factors. In this study, socioeconomic status, knowledge of protected area characteristics, perceptions of benefits and costs of prot…	No	No	N/A	N/A	N/A	N/A
60003284	Le Gouar (2009)	How Ebola Impacts Genetics of Western Lowland Gorilla Populations/td>	2009	Background: Emerging infectious diseases in wildlife are major threats for both human health and biodiversity conservation. Infectious diseases can have serious consequences for the genetic diversity of populations, which could enhance the species' extinction probability. The Ebola epizootic in western and central Africa induced more than 90% mortality in Western lowland gorilla population. Altho…	No	No	N/A	N/A	N/A	N/A
60003286	Bobo (2017)	Large and medium sized mammal species association with habitat type in Southeast Cameroon/td>	2017	The present study compares the association of large- and medium-sized mammals to habitats in two Community Hunting Zones managed as one entity, located in the northern periphery of Boumba-Bek National Park (BBNP), southeastern Cameroon. The wildlife survey was conducted along 126 2-km transects and 101 recce walkways between transects, for a total effort of 398 km. A total of 31 species, or group…	No	No	N/A	N/A	N/A	N/A
60003295	Das (2021)	Mitochondrial D-loop Genetic Diversity Studies of Rhinoceros unicornis in Assam, India/td>	2021	In Assam wild populations of great Indian rhinoceros are found in three protected areas, namely Kaziranga National Park, Orang National Park and Pobitora Wildlife Sanctuary. But it remains an area of investigation whether these three populations are homogeneous or not. To resolve this matter present genetic study was performed on mitochondrial DNA control region by using non invasive dung samples…	No	No	N/A	N/A	N/A	N/A
60003312	Hejcmanova (2013)	Does supplemental feeding affect behaviour and foraging of critically endangered western giant eland in an ex situ conservation site?/td>	2013	The western giant eland (Tragelaphus derbianus derbianus) needs appropriate management for its survival. We measured the effects of supplemental food on activity and browsing patterns during seasons of scarce natural food resources in 2008 and 2009 for a herd of six animals in the Fathala Reserve (Senegal). In response to the provision of high-quality pods of Acacia albida, animals reduced foragi…	No	No	N/A	N/A	N/A	N/A
60003338	Heinen (2006)	Threats to a small population: a census and conservation recommendations for wild buffalo Bubalus arnee in Nepal/td>	2006	We censused wild buffalo Bubalus arnee in Koshi Tappu Wildlife Reserve, Nepal, in March 2004 using methods employed in earlier surveys, and estimated a population of 159 animals. Since the last census in 2000 the management situation has deteriorated. Guard posts have been evacuated due to the Maoist insurgency. The entire Army Battalion usually posted in the Reserve was at Headquarters at the ti…	No	No	N/A	N/A	N/A	N/A
60003373	Shannon (2006)	The role of foraging behaviour in the sexual segregation of the African elephant/td>	2006	Elephants (Loxodonta africana) exhibit pronounced sexual dimorphism, and in this study we test the prediction that the differences in body size and sociality are significant enough to drive divergent foraging strategies and ultimately sexual segregation. Body size influences the foraging behaviour of herbivores through the differential scaling coefficients of metabolism and gut size, with larger …	No	No	N/A	N/A	N/A	N/A
60003393	Laguardia (2017)	The current distribution and status of leopards Panthera pardus in China/td>	2017	The leopard Pan thera pardus, categorized globally as Near Threatened on the IUCN Red List, has the widest distribution of any wild felid species, although in Asia it has declined dramatically and five subspecies are Endangered or Critically Endangered. In China at least three subspecies have been reported to occur throughout much of the country, and in 1998 the population was estimated to be 1, …	No	No	N/A	N/A	N/A	N/A
60003437	Mackey (2009)	Modelling the effectiveness of contraception for controlling introduced populations of elephant in South Africa/td>	2009	Re-introduced African elephant (Loxodonta africana Blumenbach) populations are growing at very high rates in many of southern Africa's reserves, have attained densities higher than previously thought possible and may be exhibiting irruptive growth. Active management of such populations is necessary to prevent the potentially negative effects on habitat and biodiversity that are associated with el…	No	No	N/A	N/A	N/A	N/A
60003475	Haurez (2014)	Western lowland gorilla density and nesting behavior in a Gabonese forest logged for 25 years: implications for gorilla conservation/td>	2014	The tropical forests of the Congo Basin constitute biodiversity refuges that still hold large numbers of species, including endemic and endangered vertebrates. Along with several key species, the critically endangered western lowland gorilla (WLG) potentially contributes to forest dynamics through seed dispersal. Considering the extensive influence of timber harvesting on tropical forest ecosyste…	No	No	N/A	N/A	N/A	N/A
60003483	Jambari (2019)	Quantifying species richness and composition of elusive rainforest mammals in Taman Negara National Park, Peninsular Malaysia/td>	2019	Rapid urban and agricultural expansions are taking place across Peninsular Malaysia resulting in wide spread forest conversion impacting on important conservation areas. Taman Negara National Park is one of the few protected nature reserves remaining largely intact from such anthropogenic threats. In this study we aimed to quantify species richness, and relative abundance and composition of nativ…	No	No	N/A	N/A	N/A	N/A
60003562	Miller (2020)	Anthropogenic movement results in hybridisation in impala in southern Africa/td>	2020	Hybridisation caused by anthropogenic movements of animals is a conservation concern. Black-faced impala (Aepyceros melampus petersi) are endemic to north-western Namibia and south-western Angola and are geographically isolated from common impala (A. m. melampus). Common impala have been translocated into the black-faced impala range creating a hybridisation risk. We validated 13 microsatellite m…	No	No	N/A	N/A	N/A	N/A
60003678	Wiseman (2004)	Woody vegetation change in response to browsing in Ithala Game Reserve, South Africa/td>	2004	The impact of elephant and other browsers may be magnified when they are restricted within small, fenced reserves. These reserves are becoming commonplace in southern Africa. The composition and structure of the woody vegetation of a portion of the 30 000 ha Ithala Game Reserve, South Africa, was monitored annually from 1992 to 2000. Woody species described a continuum from those that declined in…	No	No	N/A	N/A	N/A	N/A
60003695	Rao (2002)	Crop damage and livestock depredation by wildlife: a case study from Nanda Devi Biosphere Reserve, India/td>	2002	The success of conserving biological resources in any Biosphere Reserve or protected area depends on the extent of support and positive attitudes and perceptions of local people have towards such establishments. Ignoring the dependence of the local people for their subsistence needs on resources of such areas leads to conflicts between protected area managers and the local inhabitants. Crop yield…	No	No	N/A	N/A	N/A	N/A
60003697	Silori (2004)	Socio-economic and ecological consequences of the ban on adventure tourism in Nanda Devi Biosphere Reserve, western Himalaya/td>	2004	Prior to 1982, the uncontrolled mountaineering activities to the Nanda Devi peak led to the heavy destruction of the biological resources of the region in the form of poaching of wild animals, tree felling by expedition parties, collection of medicinal herbs and accumulation of garbage. To curb the biotic interference, the area was declared as Nanda Devi National Park (NDNP) and adventure tourism…	No	No	N/A	N/A	N/A	N/A
60003702	Magole (2008)	Can Community Based Natural Resources Management (CBNRM) Projects Alleviate Poverty Among Basarwa Communities?/td>	2008	Since its inception in the early 1990s in Botswana and elsewhere in Southern Africa, the Community Based Natural Resource Management (CBNRM) concept has been implemented in areas where poor and often marginalized communities reside. There are many reasons for this including that CBNRM in these countries is biased towards wildlife management and often these communities reside in pristine and wildl…	No	No	N/A	N/A	N/A	N/A	community management but no comparator
60003706	Hayward (2009)	Bushmeat hunting in Dwesa and Cwebe Nature Reserves, Eastern Cape, South Africa/td>	2009	Reports of bushmeat hunting as a threatening process are almost entirely restricted to tropical biomes and developing countries. Mammalian fauna within South Africa's fenced reserves could be considered immune to such threats; however, there has been no study testing this. Transects were conducted throughout the fenced, temperate coastal indigenous forested reserves of Dwesa and Cwebe to detect s…	No	No	N/A	N/A	N/A	N/A
60003722	Russon (2001)	The population and distribution of orangutans (Pongo pygmaeus pygmaeus) in and around the Danau Sentarum Wildlife Reserve, West Kalimantan, Indonesia/td>	2001	We report estimates of orangutan distribution and population size in and around the Danau Sentarum Wildlife Reserve (DSWR) in West Kalimantan, Indonesia, one of the few areas in Borneo that may still support a large population. We generated estimates in line with each of three proposed definitions for the reserve - its current boundaries, a moderate extension, and a greater extension. Estimates w…	No	No	N/A	N/A	N/A	N/A
60003749	Loveridge (2017)	Bells, bomas and beefsteak: complex patterns of human -predator conflict at the wildlife-agropastoral interface in Zimbabwe/td>	2017	Reports of livestock depredation by large predators were systematically collected at three study sites in northwestern Zimbabwe from 2008-2013. We recorded 1,527 incidents (2,039 animals killed and 306 injured). Lions (Panthera leo) and spotted hyaenas (Crocuta crocuta) were mostly responsible and cattle and donkeys most frequently attacked. Patterns of predation were variable among study sites. …	No	No	N/A	N/A	N/A	N/A
60003759	Gore (2012)	Gendered Risk Perceptions Associated with Human-Wildlife Conflict: Implications for Participatory Conservation/td>	2012	This research aims to foster discourse about the extent to which gender is important to consider within the context of participatory approaches for biological conservation. Our objectives are to: (1) gender-disaggregate data about stakeholders' risk perceptions associated with human-wildlife conflict (HWC) in a participatory conservation context, and (2) highlight insights from characterizing gen…	No	No	N/A	N/A	N/A	N/A	community management but no comparator
60003809	Bakala (2021)	Species Diversity and Relative Abundance of Medium and Large-Sized Wild Mammals: a study from Adaba Community Forest, West Arsi Zone, Southeast Ethiopia/td>	2021
60003819	Ababaikeri (2019)	Microsatellite Analyses of Genetic Diversity and Population Structure of Goitered Gazelle Gazella subgutturosa (Guldenstadt, 1780) (Artiodactyla: Bovidae) in Xinjiang, China/td>	2019	Goitered gazelle Gazella subgutturosa is an important ungulate animal inhabiting the desert and semi-desert areas from the Arabian Peninsula across the Middle East to Central Asia. Globally, the population size of goitred gazelle has dropped sharply due to the influence of natural factors and habitat fragmentation. To understand the genetic diversity and structure of goitred gazelle in Xinjiang, …	No	No	N/A	N/A	N/A	N/A
60003847	de Groot (2011)	Conservation genetics of the black rhinoceros, Diceros bicornis bicornis, in Namibia/td>	2011	Poaching and habitat destruction across sub-Saharan Africa brought the black rhinoceros (Diceros bicornis) close to extinction. Over the past few decades, however, one of four subspecies, D. b. bicornis, has experienced a significant population increase as a consequence of its protection within Etosha National Park (ENP), Namibia. We report here on the level and spatial distribution of black rhin…	No	No	N/A	N/A	N/A	N/A
60003856	van Vliet (2018)	Mammal Depletion Processes as Evidenced From Spatially Explicit and Temporal Local Ecological Knowledge/td>	2018	In the face of increased defaunation in tropical regions, embracing the complexity of wildlife population trends is important to guide the development of effective conservation and restoration strategies. Here, based on a case study in Democratic Republic of the Congo, we use an ethnozoological approach, with a protocol that captures spatially explicit and temporal ecological knowledge on defauna…	No	No	N/A	N/A	N/A	N/A
60003939	Stakeholders' Perception... (Islam)	Stakeholders' Perception on Conservation Outcomes of Forest Protected Area Co-management in Bangladesh/td>		Co-management of forest protected areas (PA) in Bangladesh was initiated in 2004 with the aim of involving forest-dependent people in the PA governance for the conservation of forest resources. This study was conducted in two deliberately selected PA (Lawachara national park and Teknaf wildlife sanctuary) to understand stakeholders' (co-management participants, forest officials, and non-participa…	No	No	N/A	N/A	N/A	N/A	community management but no clear comparator
60004007	Impact of wildlife on... (Dahal)	Impact of wildlife on food crops and approaches to reducing human wildlife conflict in the protected landscapes of Eastern Nepal/td>		Human wildlife conflict (HWC) represents a growing concern for the agro-pastoral community living near protected areas. We investigated the effects of crop damage by wild animals on the food security of local households and explored potential solutions. Data were collected through semi-structured interviews conducted with 250 households and 21 key informant interviews around the Koshi Tappu Wildl…	No	No	N/A	N/A	N/A	N/A	recommends community based management but no causal links
60004018	Gray (2012)	Establishing a monitoring baseline for threatened large ungulates in eastern Cambodia/td>	2012	Monitoring ungulate populations is an essential part of wildlife management with ungulates performing essential ecosystem roles including structuring populations of large carnivores. A number of ungulate species in Southeast Asia are also globally threatened and are therefore important conservation targets in their own right. We estimated large (> 15 kg) ungulate densities in two protected areas,…	No	No	N/A	N/A	N/A	N/A
60004036	Thirgood (2004)	Can parks protect migratory ungulates? The case of the Serengeti wildebeest/td>	2004	The conservation of migratory species can be problematic because of their requirements for large protected areas. We investigated this issue by examining the annual movements of the migratory wildebeest, Connochaetes taurinus, in the 25 000 km(2) Serengeti-Mara Ecosystem of Tanzania and Kenya. We used Global Positioning System telemetry to track eight wildebeest during 1999-2000 in relation to pr…	No	No	N/A	N/A	N/A	N/A	mentions community management but no causal links
60004042	Wei (2015)	The discovery of two spotted leopards (Panthera pardus) in Peninsular Malaysia/td>	2015	We discovered the presence of two individual spotted leopards Panthera pardus in Ulu Muda Forest Reserve, a previously under-researched selectively logged rainforest of Peninsular Malaysia. These findings are unexpected, because only two other studies have detected the spotted morph amongst many other melanistic leopards caught on camera traps in Peninsular Malaysia. We discuss the implications o…	No	No	N/A	N/A	N/A	N/A
60004103	Waltert (2002)	Further declines of threatened primates in the Korup Project Area, south-west Cameroon/td>	2002	The diurnal primate community of the Korup area of south-west Cameroon is rich in species and high in endemism. Two years monitoring in the Support Zone around Korup National Park have shown that, although all species of the original community are still present, Preuss' red colobus and drill, which were considered to be threatened in the early 1990s, have declined further and are probably facing …	No	No	N/A	N/A	N/A	N/A
60004168	Jimoh (2013)	Local depletion of two larger Duikers in the Oban Hills Region, Nigeria/td>	2013	Across West and Central Africa, duikers are important for trade and consumption; their populations are expected to become depleted. Reliable data on their status are scanty in Nigeria. We assessed duiker populations in the Oban Sector of Cross River National Park through diurnal and nocturnal surveys along 32 transects of 2km each. After 508-km survey effort, only Ogilby's duiker (Cephalophus ogi…	No	No	N/A	N/A	N/A	N/A	recommends community based management but no causal links
60004205	Choi (2015)	Genetic diversity and population structure of the long-tailed goral, Naemorhedus caudatus, in South Korea/td>	2015	The long-tailed goral, Naemorhedus caudatus, is an internationally endangered species. This species is distributed throughout Northeastern Asia including Northeastern China, the Russian Far East and the Korean peninsula. The population size of long-tailed gorals is currently decreasing in South Korea, and thus effective conservation of the animal is urgently needed. Although the evolution and phy…	No	No	N/A	N/A	N/A	N/A
60004206	Anderson-Lederer (2012)	Limited mitochondrial DNA variation within South Africa's black rhino (Diceros bicornis minor) population and implications for management/td>	2012	The taxonomy of African black rhinoceros (Diceros bicornis) remains unresolved. Maintaining levels of genetic diversity and species rescue by reintroduction and restocking requires its resolution. We compared the sequences of the mitochondrial DNA (mtDNA) control region for a total of 101 D.bicornis from three subspecies: D.b.minor, D.b.michaeli and D.b.bicornis. A single unique haplotype was fou…	No	No	N/A	N/A	N/A	N/A
60004254	Ezenwa (2004)	Parasite infection rates of impala (Aepyceros melampus) in fenced game reserves in relation to reserve characteristics/td>	2004	Under certain conditions reserves can pose a threat to wildlife conservation by increasing the transmission of parasites and pathogens. In this study, I investigated associations between reserve characteristics including area, density and species richness and parasite infection rates in impala (Aepyceros melampus). Using coprological methods to measure gastrointestinal parasitism rates of impala …	No	No	N/A	N/A	N/A	N/A
60004271	Kidwai (2019)	Using N-mixture models to estimate abundance and temporal trends of black rhinoceros (Diceros bicornis L.) populations from aerial counts/td>	2019	Inaccurate estimates of animal populations may lead to flawed management interventions, therefore, it is essential to understand the status and population trend of a species in order to plan its management efficiently. Aerial surveys are considered a useful method for estimating the population size of large conspicuous animals inhabiting large areas, but raw count data from aerial surveys usually…	No	No	N/A	N/A	N/A	N/A
60004298	BURGER (1994)	TORTOISE MORTALITY CAUSED BY ELECTRIFIED FENCES IN THE THOMAS-BAINES-NATURE-RESERVE/td>	1994	Fifty-two tortoises, comprising 50 leopard tortoises Geochelone pardalis, one angulate tortoise Chersina angulata and one marsh terrapin Pelomedusa subrufa were found dead along 8,4 km of electrified fences in the Thomas Baines Nature Reserve, eastern Cape Province. Sixteen of these mortalities occurred during a 132-day study period. Assuming reduced tortoise activity in winter, a conservative mo…	No	No	N/A	N/A	N/A	N/A
60004360	Su (2020)	Human-Elephant Conflicts and Villagers' Attitudes and Knowledge in the Xishuangbanna Nature Reserve, China/td>	2020	In this study, we analyzed the accidents associated with the Asian elephant (Elephas maximus Linnaeus) and issues pertaining to compensation in Xishuangbanna Nature Reserve from 2011 to 2018. We conducted interviews and a questionnaire survey with 217 villagers. The results show that: (1) the main Asian elephants damage is crop loss (more than 95% of the total damage), and the villagers suffer ec…	No	No	N/A	N/A	N/A	N/A
60004389	Greaver (2014)	Density-dependent regulation of the critically endangered black rhinoceros population in Ithala Game Reserve, South Africa/td>	2014	Ensuring the persistence of populations of endangered species requires an understanding of, and response to, the causes of population declines. Species occurring in small populations are vulnerable to stochastic problems that are environmental, demographic, or genetic in nature and can reduce survival as much as the deterministic threats of habitat degradation. Critically endangered black rhinoce…	No	No	N/A	N/A	N/A	N/A
60004407	Constantino (2012)	Empowering Local People through Community-based Resource Monitoring: a Comparison of Brazil and Namibia/td>	2012	Biological resource monitoring systems are implemented in many countries and often depend on the participation of local people. It has been suggested that these systems empower local participants while promoting conservation. We reviewed three wildlife monitoring systems in indigenous lands and sustainable development reserves in Brazilian Amazonia and one in Namibian Caprivi conservancies, analy…	No	No	N/A	N/A	N/A	N/A	no explicit metion of governance
60004417	Xu (2012)	Winter Daytime Activity Budgets of Asiatic Ibex Capra sibirica in Tomur National Nature Reserve of Xinjiang, China/td>	2012	Asiatic Ibex, Capra sibirica, is distributed only in the mountains of central Asia, and is a threatened species in China. Although the ecology of the C. ibex and C. walliae [C. Nubiana waliae] have been well studied in Europe and Africa, little information is available on the species of Asiatic ibex in Asia. Since knowledge of the time activity budget can provide useful information for ibex conse…	No	No	N/A	N/A	N/A	N/A
60004439	Naha (2020)	Effectiveness of non-lethal predator deterrents to reduce livestock losses to leopard attacks within a multiple-use landscape of the Himalayan region/td>	2020	Lethal measures are widely adopted by local communities and governments to manage human-wildlife conflicts. Such measures lead to large scale decline of carnivore populations globally with trophic cascades on ecosystems and questionable impacts on humanwildlife conflicts. Mitigating human-carnivore conflicts through non-lethal measures will protect endangered predators and secure livelihoods. How…	No	No	N/A	N/A	N/A	N/A	community management but no comparator
60004446	Kamgaing (2018)	Population density estimates of forest duikers (Philantomba monticola & Cephalophus spp.) differ greatly between survey methods/td>	2018	Estimating duiker populations is essential for conservation programmes in Central Africa, but what the most reliable survey method is remains unclear. We estimated forest duiker population densities in Southeast Cameroon using three line-transect methods: dung counts and diurnal direct observation over 338.2 km, and nocturnal direct observation over 334.7 km. Nocturnal observations resulted in 59…	No	No	N/A	N/A	N/A	N/A
60004469	Folt (2020)	POPULATION DEMOGRAPHY OF RHINOCLEMMYS FUNEREA (BLACK RIVER TURTLE) AT A PROTECTED FOREST RESERVE IN COSTA RICA/td>	2020	Rhinoclemmys funerea (Black River Turtle) is a widely distributed and abundant freshwater aquatic turtle in the Caribbean lowlands of Central America, but little research has examined population ecology of the species. Here I used mark-recapture techniques to describe population demographics, morphological variation, and natural history of R. funerea from a stream in La Selva Biological Station, …	No	No	N/A	N/A	N/A	N/A
60004487	Remis (2000)	Preliminary assessment of the impacts of human activities on gorillas Gorilla gorilla gorilla and other wildlife at Dzanga-Sangha Reserve, Central African Republic/td>	2000	The aim of this study was to make preliminary assessments of the effects of human activities on the gorillas and other wildlife in the Dzanga-Ndoki Park and broader Dzanga-Sangha Dense Forest Reserve (RDS), Central African Republic. During a month-long sun ev in 1997, observation and sign of humans and large mammals, including ape nest-sites, were recorded on 81.2 km of line transects in three se…	No	No	N/A	N/A	N/A	N/A
60004501	Dupuis-Desormeaux (2016)	Testing the effects of perimeter fencing and elephant exclosures on lion predation patterns in a Kenyan wildlife conservancy/td>	2016	The use of fences to segregate wildlife can change predator and prey behaviour. Predators can learn to incorporate fencing into their hunting strategies and prey can learn to avoid foraging near fences. A twelve-strand electric predator-proof fence surrounds our study site. There are also porous one-strand electric fences used to create exclosures where elephant (and giraffe) cannot enter in orde…	No	No	N/A	N/A	N/A	N/A
60004522	Shi (2019)	Variation in group sizes of sympatric Wild yak, Tibetan wild ass and Tibetan antelope in Arjin Shan National Nature Reserve of Xinjiang Province, China/td>	2019	Many ungulates live in social groups whose sizes vary both within and across species and are influenced by such factors as habitat structure and openness, vegetation productivity, predator risk, and life cycle. We studied changes in group size of sympatric Wild yak (Bos mutus), Tibetan wild ass (Equus kiang) and Tibetan antelope (Pantholops hodgsonii) in Arjin Shan National Nature Reserve (ANNR),…	No	No	N/A	N/A	N/A	N/A
60004530	Wilfred (2014)	Legal subsistence hunting trends in the Ugalla ecosystem of western Tanzania/td>	2014	Sustainable legal subsistence hunting has a place in conservation. Nonetheless, the long-term success of such schemes depends on them being well managed. We assessed the effectiveness of legal subsistence hunting in the Ugalla ecosystem of western Tanzania using data from the local legal hunting scheme. The hunting in the ecosystem is conducted within the partially protected areas around Ugalla G…	No	No	N/A	N/A	N/A	N/A
60004563	Chen (2016)	Human-carnivore coexistence in Qomolangma (Mt. Everest) Nature Reserve, China: Patterns and compensation/td>	2016	Livestock depredation by large carnivores is frequently reported in Qomolangma (Mt. Everest) National Nature Reserve, Tibet Autonomous Region of China. Seeking to minimize conflicts, we assessed depredation patterns and ways to upgrade the compensation program. We gathered 9193 conflict records over 2011-2013 to determine the extent and tempo-spatial patterns of the depredation. We interviewed 22…	No	No	N/A	N/A	N/A	N/A
60004612	Cedric (2016)	Assessing and managing the rising rhino population in Kaziranga (India)/td>	2016	The greater one-horned rhinoceros (Rhinoceros unicornis) is a flagship species, and yet is poorly known unlike its African cousin. The species future is now under a growing threat, judging by the prospect of a legalization of the horn trade that has been the subject of recent debate, coupled with the fragmentation of the animal's habitat. In this study, we analyze the rhino habitat and assess its…	No	No	N/A	N/A	N/A	N/A
60004636	Naidoo (2016)	Complementary benefits of tourism and hunting to communal conservancies in Namibia/td>	2016	Tourism and hunting both generate substantial revenues for communities and private operators in Africa, but few studies have quantitatively examined the trade-offs and synergies that may result from these two activities. We evaluated financial and in-kind benefit streams from tourism and hunting on 77 communal conservancies in Namibia from 1998 to 2013, where community-based wildlife conservation…	No	No	N/A	N/A	N/A	N/A	community management but no causal links
60004656	Urquiza-Haas (2011)	Large vertebrate responses to forest cover and hunting pressure in communal landholdings and protected areas of the Yucatan Peninsula, Mexico/td>	2011	Although tropical forest vertebrate populations are often heavily impacted by both habitat loss and subsistence hunting, in many human-dominated landscapes their fate depends on the wider habitat matrix outside protected areas. This study used line-transect surveys to examine patterns of vertebrate species richness and encounter rates (ER) throughout Mexico's Yucatan Peninsula across a broad spec…	No	No	N/A	N/A	N/A	N/A	community management but no clear biological or human well-being outcome
60004658	Wroblewski (2018)	Characterization of MHC-DRB immuno-genetic diversity in the wild chimpanzees (Pan troglodytes schweinfurthii) of Gombe National Park, Tanzania/td>	2018
60004699	Brenneman (2009)	Implications of closed ecosystem conservation management: the decline of Rothschild's giraffe (Giraffa camelopardalis rothschildi) in Lake Nakuru National Park, Kenya/td>	2009	Giraffe were historically free-ranging across most of sub-Saharan Africa but are now most often confined to national parks, conservation areas, or private ranches. Five viable populations of Rothschild's giraffe (Giraffa camelopardalis rothschildi) remain in protected areas in Kenya and Uganda. The viable population in Uganda is Murchison Falls National Park and the four populations in Kenya are …	No	No	N/A	N/A	N/A	N/A
60004707	King (2011)	Beehive fences as effective deterrents for crop-raiding elephants: field trials in northern Kenya/td>	2011	Increasing elephant populations in Kenya since 1989 have been widely praised as a conservation success story. However, where elephants and agricultural land overlap, incidents of humanelephant conflict are on the increase. Wildlife managers and farmers are now trying different farm-based deterrents to keep elephants out of crops. Here, we present data on the effectiveness of a novel beehive fence…	No	No	N/A	N/A	N/A	N/A
60004729	Noack (2019)	Leopard Density Estimation within an Enclosed Reserve, Namibia Using Spatially Explicit Capture-Recapture Models/td>	2019	Simple Summary Due to continuous levels of human-wildlife conflict, habitat loss and fragmentation, the establishment of protected and enclosed reserves constitute a solid foundation for the long-term survival of threatened species. Because species living in enclosed systems often behave differently compared to their free-roaming counterparts, research is forming an important and essential tool t…	No	No	N/A	N/A	N/A	N/A
60004757	Packer (2011)	Effects of Trophy Hunting on Lion and Leopard Populations in Tanzania/td>	2011	Tanzania holds most of the remaining large populations of African lions (Panthera leo) and has extensive areas of leopard habitat (Panthera pardus), and both species are subjected to sizable harvests by sport hunters. As a first step toward establishing sustainable management strategies, we analyzed harvest trends for lions and leopards across Tanzania's 300,000 km2 of hunting blocks. We summariz…	No	No	N/A	N/A	N/A	N/A
60004776	Farias (2015)	First records of 4 felid species in southern Puebla, Mexico/td>	2015	The first records of margay (Leopardus wiedii), bobcat (Lynx rufus), cougar (Puma concolor), and yaguarundi (Puma yagouaroundi) in the southern state of Puebla are presented. Field work was achieved by participative monitoring in collaboration with local authorities. A total of 11 stations of digital camera traps were set up that worked from December 18th, 2012 thru February 19th, 2014. With a sa…	No	No	N/A	N/A	N/A	N/A
60004786	Balme (2009)	Evaluating Methods for Counting Cryptic Carnivores/td>	2009	Numerous techniques have been proposed to estimate carnivore abundance and density, but few have been validated against populations of known size. We used a density estimate established by intensive monitoring of a population of radiotagged leopards (Panthera pardus) with a detection probability of 1.0 to evaluate efficacy of track counts and camera-trap surveys as population estimators. We calcu…	No	No	N/A	N/A	N/A	N/A
60004828	Nsonsi (2017)	Attitudes Towards Forest Elephant Conservation Around a Protected Area in Northern Congo/td>	2017	An assessment of local attitudes towards conservation can guide wildlife managers in the effective application of measurements to improve these perceptions. Here we conducted a quantitative questionnaire survey around a protected area in northern Congo surveying 314 households living in four villages around the Nouabale-Ndoki National Park. We investigated the impact of the benefits of a conserva…	No	No	N/A	N/A	N/A	N/A
60004834	Kiffner (2020)	Wildlife population trends as indicators of protected area effectiveness in northern Tanzania/td>	2020	Protected areas are the cornerstone of biodiversity conservation, yet the relative effectiveness of different conservation models is often unknown. Here, we describe seasonal population densities and associated annual population changes of ten wildlife species (elephant, giraffe, zebra, wildebeest, waterbuck, warthog, Grant's gazelle, impala, Thomson's gazelle, and Kirk's dik-dik) in four protect…	No	No	N/A	N/A	N/A	N/A
60004932	Meyer (2021)	Tourism opportunities drive woodland and wildlife conservation outcomes of community-based conservation in Namibia's Zambezi region/td>	2021	Initiatives to promote community-based natural resource management (CBNRM) have been evaluated with mixed results in socio-economic and ecological outcome dimensions. In Namibia, community conservancies are being established since the 1990s mainly to reconcile wildlife conservation and rural development. As Namibia gears up for participation in Reducing Emissions from Deforestation and Forest Deg…	No	No	N/A	N/A	N/A	N/A	community management but no clear comparator
60004943	Wolff (2019)	Population density, activity pattern and habitat use of the ocelot Leopardus pardalis in an Atlantic Forest protected area, Southeastern Brazil/td>	2019	The ocelot Leoparduspardalis (Linnaeus, 1758) is a nocturnal opportunistic felithdat has a wide geographic distribution in almost every American continent. Although this species is classified as Least Concern, its populations have been declining as a direct consequence of the destruction of their habitats. Information on the density, occupancy and factors influencing habitat use of ocelots is of …	No	No	N/A	N/A	N/A	N/A
60004959	Mohamad (2015)	The first description of population density and habitat use of the mainland clouded leopard Neofelis nebulosa within a logged-primary forest in South East Asia/td>	2015	The mainland clouded leopard (Neofelis nebulosa) is classified as vulnerable under the IUCN Red List, meaning that it faces a high risk of extinction in the wild. However, hardly any ecological research has been published on this species apart from several radiotelemetry studies in Thailand and Nepal, and one camera-trapping study in India. Here we present findings on the clouded leopard from a c…	No	No	N/A	N/A	N/A	N/A
60004967	Nunez-Perez (2011)	Estimating jaguar population density using camera-traps: a comparison with radio-telemetry estimates/td>	2011	Reliable data on jaguar population densities are needed to propose appropriate conservation and management strategies, and camera trapping may be effective for estimating the population density of secretive large cats. I determined the population density of jaguars in the Chamela-Cuixmala Biosphere Reserve along the coast of Jalisco, Mexico, through camera trapping and capture-recapture analysis …	No	No	N/A	N/A	N/A	N/A
60004969	Kretzschmar (2020)	Mate choice, reproductive success and inbreeding in white rhinoceros: New insights for conservation management/td>	2020	Improving our sparse knowledge of the mating and reproductive behaviour of white rhinoceros (Ceratotherium simum Burchell, 1817) is essential for the effective conservation of this iconic species. By combining morphological, physiological and habitat data with paternity assignments of 104 known mother-offspring pairs collected over a period of 13 years, we provide the most comprehensive analysis …	No	No	N/A	N/A	N/A	N/A
60004977	Thuo (2019)	Genetic assessment of a breeding population of black rhinoceros in Kenya using mitochondrial DNA D-loop sequencing/td>	2019	The black rhino sanctuaries system has played a key role in repopulating and starting new subpopulations in Kenya. If this system is efficiently managed it may save the black rhinoceros from local extinction. Understanding the genetic status of endangered species is the most elemental sine qua non of animal breeding and conservation. It is therefore important to determine the genetic diversity of…	No	No	N/A	N/A	N/A	N/A
60004978	Sridhar (2008)	Mammal persistence and abundance in tropical rainforest remnants in the southern Western Ghats, India/td>	2008	Occurrence and abundance of mammals were compared in five large protected rainforest patches inside the Indira Gandhi Wildlife Sanctuary and in four smaller, unprotected rainforest fragments in a plantation matrix in the Anamalai hills, southern Western Ghats using line transect distance sampling. Among the 28 mammal species found in contiguous protected rainforests, 24 persisted in unprotected f…	No	No	N/A	N/A	N/A	N/A
60004994	Lam (2011)	Cultural Perspectives of Land and Livelihoods: A Case Study of Shuklaphanta Wildlife Reserve in Far-western Nepal/td>	2011	Recent debates on human displacement caused by conservation have increasingly questioned: firstly, its justification in the name of biodiversity conservation; and secondly, the effectiveness of compensation in preventing impoverishment. Land compensation is widely practiced and it is a crucial part of contemporary people-centred conservation resettlement strategies. In this article, using the cas…	No	No	N/A	N/A	N/A	N/A
60004998	Vymyslicka (2015)	Feeding rank in the Derby eland: lessons for management/td>	2015	Transfers to new breeding herds and supplementary feeding are crucial management steps for small populations of ungulates. However, the successful realisation of those steps is strongly dependent on social interactions among individuals. Agonistic encounters connected with feeding determine the quality and quantity of the food accessed, and therefore directly influence food intake. We analysed th…	No	No	N/A	N/A	N/A	N/A
60005015	Soto-Shoender (2013)	Differences in stakeholder perceptions of the jaguar Panthera onca and puma Puma concolor in the tropical lowlands of Guatemala/td>	2013	We conducted a survey questionnaire to assess and compare public perceptions and knowledge of jaguars Panthera onca and pumas Puma concolor among two stakeholder groups likely to come into conflict with these large carnivores: cattle ranchers living near protected areas and inhabitants of two villages located within the multiple-use forest of the Maya Biosphere Reserve, Guatemala. We tested wheth…	No	No	N/A	N/A	N/A	N/A
60005023	Edge (2017)	Examining Human Perception of Elephants and Large Trees for Insights Into Conservation of an African Savanna Ecosystem/td>	2017	African elephants (Loxodonta africana) and large trees have ecological and human value, but elephant impact on large trees may influence conservation strategies. We used a self-administered questionnaire to examine perceptions of elephants, large trees, and elephant management endeavors among tourists and residents in the Associated Private Nature Reserves, South Africa to inform management appro…	No	No	N/A	N/A	N/A	N/A
60005034	Brink (2013)	Methods for lion monitoring: a comparison from the Selous Game Reserve, Tanzania/td>	2013	The Selous Game Reserve in Tanzania is believed to contain Africa's largest population of lions (Panthera leo), making it a popular destination for trophy hunters and photographic tourists. However, a lack of recent data has raised concerns about the conservation status of this iconic population, so we collected two types of population data between 2006 and 2009. First, we identified 112 individu…	No	No	N/A	N/A	N/A	N/A
60005064	Roques (2016)	Effects of habitat deterioration on the population genetics and conservation of the jaguar/td>	2016	Over the past century, human activities and their side effects have significantly threatened both ecosystems and resident species. Nevertheless, the genetic patterns of large felids that depend heavily on large and well-conserved continuous habitat remain poorly studied. Using the largest-ever contemporary genetic survey of wild jaguars (Panthera onca), we evaluated their genetic diversity and po…	No	No	N/A	N/A	N/A	N/A
60005079	Lehmann (2008)	Reproductive biology of a pride of lions on Karongwe Game Reserve, South Africa/td>	2008	The reproductive biology of a pride of lions (Panthera leo) was studied on the 8500 ha Karongwe Game Reserve from 1999 to 2005. Over this period, the pride consisted of between four and 11 lions with a paired coalition of adult males during the first three years and a single adult male for the next three years. We recorded shorter than normal interbirth intervals, high birth rates of 1.3 cubs/lio…	No	No	N/A	N/A	N/A	N/A
60005081	Britt (2014)	Nest survival of a long-lived psittacid: Scarlet Macaws (Ara macao cyanoptera) in the Maya Biosphere Reserve of Guatemala and Chiquibul Forest of Belize/td>	2014	The Scarlet Macaw (Ara macao) is a widely distributed parrot that has suffered reduced abundance and increased isolation in Mesoamerican populations. Understanding environmental and temporal factors that influence nest survival may assist efforts to increase annual recruitment for this species, improving population viability. We examined nest survival of Scarlet Macaws in the Maya Biosphere Reser…	No	No	N/A	N/A	N/A	N/A
60005142	Marsden (2000)	Parrot populations and habitat use in and around two lowland Atlantic forest reserves, Brazil/td>	2000	We estimated population sizes of parrots in a large (Sooretama/Linhares) and a small (Porto Seguro) lowland Atlantic forest reserve, and examined their habitat associations within the reserves, and their use of forest fragments. In Sooretama, most species had estimated populations between 1000 and 20,000 individuals, but in the smaller reserve population densities were low and all but one species…	No	No	N/A	N/A	N/A	N/A
60005172	Head (2013)	Effective sociodemographic population assessment of elusive species in ecology and conservation management/td>	2013	Wildlife managers are urgently searching for improved sociodemographic population assessment methods to evaluate the effectiveness of implemented conservation activities. These need to be inexpensive, appropriate for a wide spectrum of species and straightforward to apply by local staff members with minimal training. Furthermore, conservation management would benefit from single approaches which …	No	No	N/A	N/A	N/A	N/A
60005196	Tende (2014)	Individual Identification and Genetic Variation of Lions (Panthera leo) from Two Protected Areas in Nigeria/td>	2014	This survey was conducted in two protected areas in Nigeria to genetically identify individual lions and to determine the genetic variation within and between the populations. We used faecal sample DNA, a non-invasive alternative to the risky and laborious task of taking samples directly from the animals, often preceded by catching and immobilization. Data collection in Yankari Game Reserve (YGR)…	No	No	N/A	N/A	N/A	N/A
60005206	de Thoisy (2005)	Hunting in northern French Guiana and its impact on primate communities/td>	2005	The Guianas contain one of the largest single remaining tracts of undisturbed tropical rainforest in the world, but this forest and its fauna are facing increased threats. In the north of French Guiana both anthropogenic pressures and conflicts between settlements related to the use of natural resources are growing. Based on surveys in 17 forest sites we show that hunting pressure was the main fa…	No	No	N/A	N/A	N/A	N/A
60005209	Paquette (2009)	Conservation Genetics of the Radiated Tortoise (Astrochelys radiata) Population from Andohahela National Park, Southeast Madagascar, with a Discussion on the Conservation of This Declining Species/td>	2009	The radiated tortoise (Astrochelys radiata), endemic to the spiny forest of southern Madagascar, had virtually never been studied in the wild until the late 1990s. Recent research projects and surveys have contributed to defining the extent of the decline of the species, and it now appears that A. radiata faces serious extinction risks unless current trends are halted. As part of an ongoing conse…	No	No	N/A	N/A	N/A	N/A
60005224	Caro (1998)	Consequences of different forms of conservation for large mammals in Tanzania: preliminary analyses/td>	1998	We examined the effects of protection from human activities and effects of tourist hunting on densities of 21 large mammal species in Tanzania. Aerial censuses revealed that mammal biomass per km(2) was highest in National Parks. Densities of nine ungulate species were significantly higher in National Parks and Game Reserves than in areas that permitted settlement; these tended to be the larger s…	No	No	N/A	N/A	N/A	N/A
60005228	Ntuli (2021)	Understanding the drivers of subsistence poaching in the Great Limpopo Transfrontier Conservation Area: What matters for community wildlife conservation?/td>	2021	Although subsistence poaching is a large threat to wildlife conservation in Southern Africa, this behavior is seldom researched. Our understanding of individual and community level factors that drive such behavior is limited because of both lack of data and the literature's predominant focus on commercial poaching. The main objective of this study is to contribute to this scanty literature by exa…	No	No	N/A	N/A	N/A	N/A	recommends community based management but no causal links
60005249	Kumara (2012)	Conservation status of wild mammals in Biligiri Rangaswamy Temple Wildlife Sanctuary, the Western Ghats, India/td>	2012	For proper management of a wildlife reserve, it is essential to get estimates of occurrence, abundance, density and biomass of herbivores that in turn determine the density of carnivores. The Biligiri Rangaswamy Temple Wildlife Sanctuary (BRT WLS) is a critical conservation region as it is a living bridge between the Eastern and the Western Ghats of southern India. We made repeated walks of 795.5…	No	No	N/A	N/A	N/A	N/A
60005350	Hill (1998)	Conflicting attitudes towards elephants around the Budongo Forest Reserve, Uganda/td>	1998	Attitudes of local people to wildlife, and particularly to large animals, are an increasingly important element of conservation work, but attitudes may vary within a community according to gender, and prior experience of wildlife. Data mere collected by questionnaire and informal interviews with 59 men and 57 women living on the southern edge of the Budongo Forest Reserve, Uganda, to assess the i…	No	No	N/A	N/A	N/A	N/A
60005355	Stokes (2010)	Monitoring Great Ape and Elephant Abundance at Large Spatial Scales: Measuring Effectiveness of a Conservation Landscape/td>	2010	Protected areas are fundamental to biodiversity conservation, but there is growing recognition of the need to extend beyond protected areas to meet the ecological requirements of species at larger scales. Landscape-scale conservation requires an evaluation of management impact on biodiversity under different land-use strategies; this is challenging and there exist few empirical studies. In a cons…	Yes	No	Yes	Yes	Yes	Fit
60005370	Child (2013)	Quantifying the effects of diverse private protected area management systems on ecosystem properties in a savannah biome, South Africa/td>	2013	The effects of management on ecosystem diversity, structure and function must be understood for the sustainable integration of conservation and development. A potential source of experimentation and learning in ecosystem management is the array of private protected areas worldwide. Autonomous management systems can be seen as natural experiments, presenting an opportunity to explore the consequen…	No	No	N/A	N/A	N/A	N/A
60005371	Muller (2018)	Population structure of giraffes is affected by management in the Great Rift Valley, Kenya/td>	2018	Giraffe populations in East Africa have declined in the past thirty years yet there has been limited research on this species. This study had four objectives: i) to provide a baseline population assessment for the two largest populations of Rothschild's giraffes in Kenya, ii) to assess whether there are differences in population structure between the two enclosed populations, iii) to assess the p…	No	No	N/A	N/A	N/A	N/A
60005372	Pailler (2015)	Impacts of Community-Based Natural Resource Management on Wealth, Food Security and Child Health in Tanzania/td>	2015	Community-based natural resource management (CBNRM) is a major global strategy for enhancing conservation outcomes while also seeking to improve rural livelihoods; however, little evidence of socioeconomic outcomes exists. We present a national-level analysis that empirically estimates socioeconomic impacts of CBNRM across Tanzania, while systematically controlling for potential sources of bias. …	No	Yes	Yes	Unclear	Yes	Fairness
60005399	Dietz (1996)	Populations dynamics of golden-headed lion tamarins Leontopithecus chrysomelas in Una reserve, Brazil/td>	1996	Golden-headed lion tamarins Leontopithecus chrysomelas are small primates endemic to forests of southern Bahia State in Brazil's Atlantic forest. The 7,059 ha Una Biological Reserve is the only federally protected area containing this endangered species. In this paper we present data on the size and structure of the tamarin population in Una Reserve. We also document the disappearance of one grou…	No	No	N/A	N/A	N/A	N/A
60005402	Strampelli (2020)	Leopard Panthera pardus density in southern Mozambique: evidence from spatially explicit capture-recapture in Xonghile Game Reserve/td>	2020	Rigorous status estimates of populations of large carnivores are necessary to inform their management and help evaluate the effectiveness of conservation interventions. The African leopard Panthera pardus faces rising anthropogenic pressures across most of its contracting sub-Saharan range, but the scarcity of reliable population estimates means that management decisions often have to rely on exp…	No	No	N/A	N/A	N/A	N/A
60005423	Saber (1999)	Status of major wildlife species and their management in Salkhala Game Reserve Neelum Valley, Muzaffarabad (Azad Kashmir)/td>	1999	A survey was carried out in Salkhala Game Reserve to study the current status and distribution of important wildlife species, factors effecting biodiversity in the area and to propose a management plan for the protection and conservation of biodiversity in the reserve. During the survey 12 species of mammals and 28 species of birds were observed. Among them important being are; Musk deer (Muschus…	No	No	N/A	N/A	N/A	N/A	no explicit metion of governance
60005431	Syxaiyakhamthor (2020)	Identifying priority areas for the conservation of the Critically Endangered northern white-cheeked gibbon Nomascus leucogenys in northern Lao/td>	2020	All gibbon species are declining throughout South and South-east Asia because of habitat loss and human activities such as hunting. Lao still contains a relatively large area of forest habitat suitable for gibbons, but their status in the country remains poorly known. Here we present the first density estimate of the Critically Endangered northern white-cheeked gibbon Nomascus leucogenys in Nam E…	No	No	N/A	N/A	N/A	N/A
60005456	Wultsch (2016)	Genetic Diversity and Population Structure of Mesoamerican Jaguars (Panthera onca): Implications for Conservation and Management/td>	2016	Mesoamerican jaguars (Panthera onca) have been extirpated from over 77% of their historic range, inhabiting fragmented landscapes at potentially reduced population sizes. Maintaining and restoring genetic diversity and connectivity across human-altered landscapes has become a major conservation priority; nonetheless large-scale genetic monitoring of natural populations is rare. This is the first …	No	No	N/A	N/A	N/A	N/A
60005499	Sathyakumar (2011)	Assessing mammal distribution and abundance in intricate eastern Himalayan habitats of Khangchendzonga, Sikkim, India/td>	2011	We assessed distribution and abundance of mammals in dense, rugged eastern Himalayan habitats of Khangchendzonga Biosphere Reserve (BR), Sikkim, India, from April 2008 to May 2010, using field methods and remote cameras under varying rain and snow conditions. We report the occurrence of 42 mammals including 18 species that have high global conservation significance. Three leopards (Panthera uncia…	No	No	N/A	N/A	N/A	N/A
60005505	Vu (2019)	An Application of Autonomous Recorders for Gibbon Monitoring/td>	2019	Population monitoring is very important in wildlife management and conservation. All 18 species of gibbons are considered threatened with extinction and listed on the IUCN Red List of Threatened Species. Thus, understanding and effectively monitoring their population trends and distribution are critical. Thus far, all gibbon surveying and monitoring programs have been conducted by human surveyors…	No	No	N/A	N/A	N/A	N/A
60005551	Kuhar (2010)	Evaluating for Long-Term Impact of an Environmental Education Program at the Kalinzu Forest Reserve, Uganda/td>	2010	Although the importance of evaluating the effectiveness of conservation education programs cannot be underestimated, few evaluations of these programs and their resulting impact on the environment have been conducted. A partnership between scientists, educators, and local administrators on an evaluation program has been developed to evaluate a model of education program evaluation that includes s…	No	No	N/A	N/A	N/A	N/A
60005567	Gandiwa (2011)	Preliminary assessment of illegal hunting by communities adjacent to the northern Gonarezhou National Park, Zimbabwe/td>	2011	Illegal hunting of wildlife is a major issue in today's society, particularly in tropical ecosystems. In this study, a total of 114 local residents from eight villages located in four wards adjacent to the northern Gonarezhou National Park, south-eastern Zimbabwe were interviewed in 2009, using semi-structured questionnaires. The study aimed to answer the following questions: (i) what is the prev…	No	No	N/A	N/A	N/A	N/A
60005585	Heller (2010)	Can small wildlife conservancies maintain genetically stable populations of large mammals? Evidence for increased genetic drift in geographically restricted populations of Cape buffalo in East Africa/td>	2010	The Cape buffalo (Syncerus caffer caffer) is one of the dominant and most widespread herbivores in sub-Saharan Africa. High levels of genetic diversity and exceptionally low levels of population differentiation have been found in the Cape buffalo compared to other African savannah ungulates. Patterns of genetic variation reveal large effective population sizes and indicate that Cape buffalos have…	No	No	N/A	N/A	N/A	N/A
60005597	Xu (2020)	Causes of domestic livestock ?wild herbivore conflicts in the alpine of the Plateau/td>	2020	Studying the causes of human-wildlife conflicts is important for reducing these conflicts. Human-wildlife conflicts can be divided into wild carnivore- and wild herbivore-related conflicts. Compared with carnivore-related conflicts, herbivore-related conflicts such as domestic livestock-wild herbivore conflicts (LHCs) have not been adequately studied, and there is scarce information on LHC intens…	No	No	N/A	N/A	N/A	N/A	recommends community based management but no causal links
60005598	Duffy (2011)	Movement patterns of African elephants (Loxodonta africana) in different habitat types/td>	2011	In this paper we analyse the daytime movements of African elephants (Loxodonta africana) in different habitats in the Pongola Game Reserve, South Africa. On average adult males moved faster than females in all habitat types except when grouped together (then females moved at the faster male pace). Elephants demonstrated distinct movement patterns in different habitat types. All the movement param…	No	No	N/A	N/A	N/A	N/A
60005601	Carvajal-Villarreal (2012)	Spatial patterns of the margay (Leopardus wiedii; Felidae, Carnivora) at "El Cielo" Biosphere Reserve, Tamaulipas, Mexico/td>	2012	The margay (Leopardus wiedii) is classified as an endangered species in Mexico, and it is listed in Appendix I under CITES. Spatial ecology studies of margays are depauperate, with three previous studies consisting only of single radio-tracked individuals. The northeastern distributional limit for the margay is the "El Cielo" Biosphere Reserve (RBEC) in Tamaulipas, Mexico. From 2002-2004 and in 2…	No	No	N/A	N/A	N/A	N/A
60005659	Noor (2016)	Estimating abundance of some wild faunal elements of Jasrota Wildlife Sanctuary, India/td>	2016	Perpetually increasing human population has kept natural resources and biodiversity under a continuum of anthropogenic pressures compelling wildlife managers to keep a count of what and how many are there to be conserved and protected. We present here baseline information about the abundance of some wild faunal species counted on predetermined belt transects of varied lengths on three consecutive…	No	No	N/A	N/A	N/A	N/A
60005666	Hennessey (2003)	Avifauna of the Pilon Lajas Biosphere Reserve and Communal Lands, Bolivia/td>	2003	Pilon Lajas Biosphere Reserve and Communal Lands (Pilon Lajas) ranges from 300 m to 1,400 m altitude in the departments of Beni and La Paz, Bolivia. It is located in the Bolivian and Peruvian lower yungas Endemic Bird Area (054) and within one of the regions of highest conservation priority in the Neotropics. Pilon Lajas includes primary evergreen tropical lowland forest, foothill forest, and low…	No	No	N/A	N/A	N/A	N/A
60005676	Wolmer (2003)	3. Wild resources management in southern Africa: Participation partnerships, ecoregions and redistribution/td>	2003	In rural southern Africa, access to wild resources is critical to livelihoods and various attempts have been made by policy-makers to increase the income derived from them by poor communities. This article examines the existing and emerging institutional arrangements in the tourism/safari hunting and forestry sectors and assesses their impact on livelihoods. Case studies of wildlife and forestry …	No	No	N/A	N/A	N/A	N/A	community management but no explicit causal links
60005867	Knusel (2019)	Correlates of home range sizes of giraffes, Giraffa camelopardalis/td>	2019	Abiotic, biotic and human influences are factors that can affect animal home ranges. We calculated home range sizes of adult giraffes in the Tarangire-Manyara region of northern Tanzania (N = 132 giraffes with data collected over 6 years), and investigated correlations between home range sizes and environmental and anthropogenic factors (for a subset of N = 71 giraffes). We used a 95% kernel util…	No	No	N/A	N/A	N/A	N/A
60005926	Chesney (2021)	Mobonda Community Conservation Project: Chimpanzees, oysters, and community engagement in Sierra Leone/td>	2021	Sierra Leone constitutes the western boundary to the West Africa Upper Guinea Rainforest, one of 35 global biodiversity hotspots. The country is home to the third-largest western chimpanzee (Pan troglodytes verus) population, a subspecies upgraded to Critically Endangered on the 2016 IUCN Red List. The main threats facing chimpanzees in Sierra Leone are habitat loss and increasing interactions wi…	No	No	N/A	N/A	N/A	N/A	community management but no comparator
60005954	Miller (2013)	Estimating Amur tiger (Panthera tigris altaica) kill rates and potential consumption rates using global positioning system collars/td>	2013	The International Union for Conservation of Nature has classified all subspecies of tigers (Panthera tigris) as endangered and prey depletion is recognized as a primary driver of declines. Prey depletion may be particularly important for Amur tigers (P. t. altaica) in the Russian Far East, living at the northern limits of their range and with the lowest prey densities of any tiger population. Unf…	No	No	N/A	N/A	N/A	N/A
60005956	Renton (2004)	Agonistic interactions of nesting and nonbreedlng Macaws/td>	2004	Agonistic interactions of nesting and nonbreeding Blue-and-yellow Macaws (Ara ararauna) were observed in the Mann Biosphere Reserve, Peru, during the nestling phase of the nest cycle in 1988 and 1989. Three nesting pairs of macaws were identified by facial line and tail patterns, and agonistic behavior was categorized as high-intensity or low-intensity interactions. Nesting pairs associated stron…	No	No	N/A	N/A	N/A	N/A
60005962	Morgan (2007)	Group size, density and biomass of large mammals in the Reserve de Faune du Petit Loango, Gabon/td>	2007	Group size, density and biomass of large-bodied diurnal mammal species in the Reserve de Faune du Petit Loango, Gabon (now Parc National de Loango) was determined over a 12-month period using standard line-transect methods. Petit Loango encompasses a range of distinct habitat types, including coastal scrub, savanna, swamps and disturbed and mature forest. Such intact coastal habitats are increasi…	No	No	N/A	N/A	N/A	N/A
60005963	Kamgaing (2019)	Declining Ungulate Populations in an African Rainforest: Evidence From Local Knowledge, Ecological Surveys, and Bushmeat Records/td>	2019	Sound wildlife management requires an awareness about the trends in animal composition and abundance by all stakeholders, including local peoples. Hunters (n = 255) from two adjacent community hunting zones (CHZ) in southeast Cameroon were interviewed about the species composition of the animals killed using snare traps between 1952 and 2015-2016 and the drivers of change. The comparison of the p…	No	No	N/A	N/A	N/A	N/A
60006056	Chowdhury (2016)	Ecopsychosocial Aspects of Human-Tiger Conflict: An Ethnographic Study of Tiger Widows of Sundarban Delta, India/td>	2016	Aims: Human-tiger conflict (HTC) is a serious public health issue in Sundarban Reserve Forest, India. HTC is a continued concern for the significant mortality and morbidity of both human and tiger population. This is the first comprehensive report on Sundarban tiger-human conflicts and its impact on widows whose husbands were killed by tigers. The study attempts to explore the situation analysis …	No	No	N/A	N/A	N/A	N/A	integrated participatory forest management (community management) recommended bu no causal links
60006088	Selyari (2019)	Golestan National Park zoning re-evaluation based on higher species richness hotspots/td>	2019	In recent decades, the rate of extinction of species has been increased continually all over the world and lack of effective and efficient conservation strategies will lead to extinction of a large number of species. Determination of habitat suitability is an essential necessity for management and conservation of wildlife. Suitable habitats play a crucial role in the survival and reproduction of …	No	No	N/A	N/A	N/A	N/A
60006114	Martinez-Hernandez (2015)	Density of threatened ocelot Leopardus pardalis in the Sierra Abra-Tanchipa Biosphere Reserve, San Luis Potosi, Mexico/td>	2015	There is little information on the population status of the ocelot Leopardus pardalis in Mexico. In the Sierra Abra-Tanchipa Biosphere Reserve, in San Luis Potosi, ocelots are affected by habitat loss and fragmentation as a result of increased agricultural development. We used photographic identification in camera-trapping capture-recapture surveys to determine population abundance and density du…	No	No	N/A	N/A	N/A	N/A
60006130	Cano (2013)	Local ecological knowledge as a tool for assessing the status of threatened vertebrates: a case study in Vietnam/td>	2013	This study draws on the local ecological knowledge of 58 hunters from seven communes in the Ngoc Son Ngo Luong Nature Reserve (Hoa Binh province, North Vietnam) to examine the local status of 40 threatened vertebrates. The reserve forms part of a biodiversity-rich mountainous corridor. Respondents were shown photographs of the species and asked to rate their abundance on a scale of 0-3 (0, extinc…	No	No	N/A	N/A	N/A	N/A
60006170	McNutt (2017)	Living on the edge: characteristics of human-wildlife conflict in a traditional livestock community in Botswana/td>	2017	Context. Conflicts between wildlife and humans have occurred for millennia, and are major drivers of wildlife decline. To promote coexistence, Botswana established buffer zones called wildlife-management areas (WMAs) adjacent to National Parks and Reserves where communities assume stewardship of wildlife and derive financial benefits from it. In contrast, communities outside WMAs are generally ex…	No	No	N/A	N/A	N/A	N/A	community management but no comparator
60006207	Jachmann (2008)	Illegal wildlife use and protected area management in Ghana/td>	2008	Starting in 2004, a system to monitor patrol staff performance, illegal wildlife use and trends in large-mammal populations was established in nine protected areas in Ghana. The main objectives were to use monitoring feedback as the foundation for informed decisions to aid adaptive and performance management, and to identify the most important factors contributing to wildlife conservation. The co…	No	No	N/A	N/A	N/A	N/A
60006304	Martins (2005)	Density of primates in four semi-deciduous forest fragments of Sao Paulo, Brazil/td>	2005	Populational parameters of primates in the remaining southeastern Brazilian Atlantic Forest have been estimated, but investigations are biased to coastal evergreen sites. In this study density of three primate species was assessed through line-transect surveys in four semi-deciduous forest fragments (240 to 1450 ha) in Fazenda Barreiro Rico, eastern range of central Plateau of Sao Paulo state, Br…	No	No	N/A	N/A	N/A	N/A
60006321	Greene (2017)	Performance of ground-based and aerial survey methods for monitoring wildlife assemblages in a conservation area of northern Tanzania/td>	2017	Validating and improving field-sampling techniques for estimating wildlife community composition and population size is essential for wildlife management and conservation. We conducted ground distance sampling surveys along line transects and block counts from a small aircraft in Manyara Ranch in Northern Tanzania and contrasted estimates of species richness and species-specific densities from bo…	No	No	N/A	N/A	N/A	N/A
60006351	Rocha (2015)	A Significant Nesting Population of Loggerhead Turtles at the Nature Reserve of Santa Luzia, Cabo Verde/td>	2015	Loggerhead sea turtles Caretta caretta are globally endangered. The population nesting in Cabo Verde is genetically distinctive and numerically important in a global context. In Cabo Verde, the majority on the nesting takes place on the island of Boavista, but recent work suggests that other important nesting sites may exist. Santa Luzia is the only large uninhabited island in Cabo Verde. In this…	No	No	N/A	N/A	N/A	N/A
60006374	Li (2018)	Unveiling a wildlife haven: occupancy and activity patterns of mammals at a Tibetan sacred mountain/td>	2018	Here, we present a camera trap survey at a Tibetan sacred mountain to ascertain the status and activity patterns of medium- to large-sized ground-dwelling mammalian fauna. We recorded 15 medium- to large-sized mammal species including 9 carnivores, 4 ungulates, 1 primate, and 1 rodent. Six of the species were categorized by IUCN as globally threatened. The results suggested that the sacred mounta…	No	No	N/A	N/A	N/A	N/A
60006413	Pant (2016)	Nature and extent of human-elephant Elephas maximus conflict in central Nepal/td>	2016	Human-elephant conflict is one of the main threats to the long-term survival of the Asian elephant Elephas maximus. We studied the nature and extent of human-elephant interactions in the buffer zones of Chitwan National Park and Parsa Wildlife Reserve in Nepal, through household questionnaire surveys, key informant interviews, site observations, and analysis of the reported cases of damage during…	No	No	N/A	N/A	N/A	N/A
60006419	Tagg (2020)	Long-term trends in wildlife community structure and functional diversity in a village hunting zone in southeast Cameroon/td>	2020	Hunting may be the greatest threat to wildlife populations across the Congo basin. Large-bodied species are the most vulnerable; alterations in assemblages of such keystone species can affect many important ecological functions. There may be a reduction or loss of ecological services, such as seed dispersal. Monitoring functional diversity within a wildlife community alongside descriptions of wil…	No	No	N/A	N/A	N/A	N/A
60006420	Guo (2021)	Mitochondrial DNA control region sequencing of the critically endangered Hainan gibbon (Nomascus hainanus) reveals two female origins and extremely low genetic diversity/td>	2021	The Hainan gibbon (Nomascus hainanus) is endemic to China and is the world's rarest ape. The remaining wild population totals only 33 individuals. In the current study, we sequenced the Mitochondrial DNA control region of 12 wild Hainan gibbons representing three social groups of the five remaining groups. By conducting population genetic analyses, we found that the proportion of four nucleotides…	No	No	N/A	N/A	N/A	N/A
60006440	Farhadinia (2014)	Predator-prey relationships in a middle Asian Montane steppe: Persian leopard versus urial wild sheep in Northeastern Iran/td>	2014	Management controversies arise when both of the prey and predator in an ecosystem are species of conservation concern. We investigated trophic interactions between the endangered Persian leopard (Panthera pardus saxicolor) and a declining mountain ungulate, urial wild sheep (Ovis vignei), on a high-altitude steppe of Iran. During two consecutive photo-trapping seasons of 1,300 nights in total, a …	No	No	N/A	N/A	N/A	N/A
60006449	HEINEN (1993)	PARK PEOPLE RELATIONS IN KOSI TAPPU WILDLIFE RESERVE, NEPAL - A SOCIOECONOMIC ANALYSIS/td>	1993	Park-people interactions in Kosi Tappu Wildlife Reserve, located in the lowlands of Southeastern Nepal, were studied intensively over a two-years' period from 1986 to 1988, through a variety of economic and attitudinal surveys. The Reserve had been established for the conservation of wild Water Buffalo and migratory water-fowl, and protects some of the most important wetland habitat in Nepal; it …	No	No	N/A	N/A	N/A	N/A
60006451	Tamrat (2020)	Human-wildlife conflict and coexistence: a case study from Senkele Swayne's Hartebeest Sanctuary in Ethiopia/td>	2020	Human-wildlife conflict presents major challenges to both wildlife managers and rural livelihoods. Here, we investigated human-wildlife conflict in and around Senkele Swaync's Hartebeest Sanctuary (SSHS). We estimated the densities of wild animals within SSHS and conducted questionnaire interviews about livestock predation and crop raiding patterns with individuals in 378 households occurring <30…	No	No	N/A	N/A	N/A	N/A
60006455	Famelli (2011)	Structure of a Population of Hydromedusa maximiliani (Testudines, Chelidae) from Parque Estadual da Serra do Mar, an Atlantic Rainforest Preserve in Southeastern Brazil/td>	2011	We studied the structure of a population of Hydromedusa maximiliani associated with a stream in Parque Estadual da Serra do Mar, Nucleo Itutinga-Piloes, southeastern Brazil, between October 2004 and October 2005. Twenty-five individuals were captured, and a population size of 43.72 +/- 23.7 individuals was estimated. This value is similar to that of the population of Parque Estadual Carlos Botelh…	No	No	N/A	N/A	N/A	N/A
60006457	Jachmann (2002)	Comparison of aerial counts with ground counts for large African herbivores/td>	2002	1. Over the past 50 years, aerial counts have been widely used in African wildlife management; however, the accuracy of the resulting estimates has rarely been questioned. The reliability of aerial counts of large African herbivores was examined by comparing the results of a series of systematic aerial sample counts with those from a series of line transect foot counts conducted in the Lupande Ga…	No	No	N/A	N/A	N/A	N/A
60006462	Bobo (2015)	Wildlife use and the role of taboos in the conservation of wildlife around the Nkwende Hills Forest Reserve; South-west Cameroon/td>	2015	Background: Cameroon is known as Africa in miniature because of its multitude of ecosystems and associated biodiversity, cultures and traditions. The country also harbors very ancient human populations whose relationship with nature is very intimate and where animals play important roles for their livelihood. Located in the South-west region of Cameroon, the Nkwende Hills Forest Reserve (NHFR) re…	No	No	N/A	N/A	N/A	N/A
60006488	McGrew (2007)	Etho-archaeology of manual laterality: Well digging by wild chimpanzees/td>	2007	We present the first indirect test of manually lateralized behaviour in non-human primates, based on wells dug for drinking water by wild chimpanzees (Pan troglodytes schweinfurthii). Apes at Toro-Semliki Wildlife Reserve, in Uganda, dig bimanually in sandy riverbeds, leaving behind paired piles of excavated sand. The volumes of left- versus right-side piles do not differ, suggesting a lack of be…	No	No	N/A	N/A	N/A	N/A
60006547	Carrillo (2000)	Monitoring mammal populations in Costa Rican protected areas under different hunting restrictions/td>	2000	If is necessary to assess whether the management of protected areas is achieving the objectives set for them. In particular, changes and trends in wildlife populations should be documented. We compared the 1990 abundance of mammals in two Costa Rican protected areas Corcovado National Park (CNP) and Golfo Dulce Forest Reserve (GDFR), with similar environmental characteristics bat different huntin…	No	No	N/A	N/A	N/A	N/A
60006553	Bashir (2013)	Estimating leopard cat Prionailurus bengalensis densities using photographic captures and recaptures/td>	2013	Precise estimates of abundance and density are crucial for species conservation. For secretive felids, such as leopard cat Prionailurus bengalensis, acquiring such estimates based on conventional methods is difficult. We demonstrated the possibility of individual identification of leopard cats using coat patterns, and estimated their density using photographic capture-recaptures in a small waters…	No	No	N/A	N/A	N/A	N/A
60006578	Spong (2002)	Space use in lions, Panthera leo, in the Selous Game Reserve: social and ecological factors/td>	2002	Habitat qualities, such as food supply or access to refuges, often influence home-range size. Furthermore, such qualitative differences usually lead to conspecific competition over space, which can be an important factor in determining the distribution of individuals within populations. In carnivores, patterns of resource dispersion are hypothesized to determine home range-size and group size. Bu…	No	No	N/A	N/A	N/A	N/A
60006597	Gyongyi (2016)	Forage choice of the reintroduced black rhino and the availability of selected browse species at Majete Wildlife Reserve, Malawi/td>	2016	We investigated the forage choice of recently reintroduced black rhino and the availability of standing browse biomass in Majete Wildlife Reserve (MWR) in Malawi. Field work was conducted in the late hot-wet to early cool-dry season, a period that presented a broad botanical backdrop to collect forage data. Two management sub-areas of the eastern half of MWR constituted the larger study area. We …	No	No	N/A	N/A	N/A	N/A
60006619	Rivas (2016)	Nesting ecology and population trend of leatherback turtles Dermochelys coriacea at Pacuare Nature Reserve, Costa Rica/td>	2016	The leatherback turtle Dermochelys coriacea, the only extant species in its family, is categorized as Vulnerable on the IUCN Red List. The protection of nesting beaches and the associated conservation efforts along the Western Atlantic coast of Central America have improved the population trends of some of the most important rookeries. Here we report the life history, ecology and population trend…	No	No	N/A	N/A	N/A	N/A
60006679	Brugiere (2012)	Identifying priority areas for the conservation of antelopes in the Republic of Guinea, West Africa, using the complementarity approach/td>	2012	The Republic of Guinea has one of the highest diversities of mammal species in West Africa. However, its protected area network is poorly developed and little quantitative information has been available to help guide national conservation strategies. I therefore examined the distribution of antelopes and related species (families Bovidae and Tragulidae) across 17 sites, including four protected a…	No	No	N/A	N/A	N/A	N/A
60006712	Xiao (2016)	Estimating abundance and density of Amur tigers along the Sino-Russian border/td>	2016	As an apex predator the Amur tiger (Panthera tigris altaica) could play a pivotal role in maintaining the integrity of forest ecosystems in Northeast Asia. Due to habitat loss and harvest over the past century, tigers rapidly declined in China and are now restricted to the Russian Far East and bordering habitat in nearby China. To facilitate restoration of the tiger in its historical range, relia…	No	No	N/A	N/A	N/A	N/A
60006715	Gnonlonfoun (2019)	Perceived Effects of Elephants (Loxodonta africana Cuvier) Presence and Impacts on Ecosystem Services Supply in the Pendjari Biosphere Reserve, West Africa/td>	2019	Information on how biotic factors influence delivery of ecosystem services (ES) in natural systems is important for holistic landscape management. In this study, we assessed the perceived effects of elephant's presence on ES supply in the Pendjari Biosphere Reserve in West Africa. A total of 112 respondents, including riparian communities and reserve officials, were interviewed. First, we used ra…	No	No	N/A	N/A	N/A	N/A
60006724	Lehmann (2008)	Home Range Utilisation and Territorial Behaviour of Lions (Panthera leo) on Karongwe Game Reserve, South Africa/td>	2008	Interventionist conservation management of territorial large carnivores has increased in recent years, especially in South Africa. Understanding of spatial ecology is an important component of predator conservation and management. Spatial patterns are influenced by many, often interacting, factors making elucidation of key drivers difficult. We had the opportunity to study a simplified system, a …	No	No	N/A	N/A	N/A	N/A
60006737	Durant (2011)	Long-term trends in carnivore abundance using distance sampling in Serengeti National Park, Tanzania/td>	2011	1. Carnivores can have critical impacts on ecosystems, provide economic value through tourism and are often important flagships. However, their biological traits (e.g. low density, cryptic colouration and behaviour) make them difficult to monitor and hence wildlife managers rarely have access to reliable information on population trends, and long-term information at the community level is almost …	No	No	N/A	N/A	N/A	N/A
60006742	Panda (2014)	Ethno-medicinal uses and screening of plants for antibacterial activity from Similipal Biosphere Reserve, Odisha, India/td>	2014	Ethnopharamcological relevance: The present study examined the variety and the extent of medicinal plants used in the health care system of tribal inhabitants of Similipal Biosphere Reserve. In addition to this, such plants were also screened for antibacterial properties against common pathogenic bacteria. Material and methods: Semi-structured interview was carried out with 42 informants (mean ag…	No	No	N/A	N/A	N/A	N/A
60006799	Charre-Medellin (2014)	A new jaguar (Panthera onca) record for central western Mexico/td>	2014	We recorded new distribution records of jaguar (Panthera onca) for the region known as the Lower Balsas Basin in Michoacan. These records constitute the clearest evidence of the species presence on the Biosphere Reserve of Zicuiran-Infiernillo influence area. These records strengthen the hypothesis that Michoacan presents suitable areas for the jaguar presence. Is possible that the occurrance of …	No	No	N/A	N/A	N/A	N/A
60006803	Kumar (2020)	Ecological determinants of occupancy and abundance of chinkara (Gazella bennettii) in Yadahalli Wildlife Sanctuary, Karnataka, India/td>	2020	Chinkara (Gazella bennettii), the Indian gazelle, is a widespread antelope in the arid and semi-arid regions of the Indian subcontinent; however, the species has been relatively unexplored to the south of its distribution range. In 2016, with indefinite evidence of chinkara presence in Yadahalli Reserved Forest, Karnataka, India, the Forest Department notified the area as a Wildlife Sanctuary (WL…	No	No	N/A	N/A	N/A	N/A
60006857	Mohamed (2013)	Density and habitat use of the leopard cat (Prionailurus bengalensis) in three commercial forest reserves in Sabah, Malaysian Borneo/td>	2013	The small (2- to 7-kg) leopard cat (Prionailurus bengalensis) is the most common cat species in Asia. Although it occurs in a wide range of habitats and seems to adapt well to anthropogenic habitat changes, surprisingly little is known about this species in the wild. All studies have focused on protected areas, although a large proportion of Southeast Asian forests are timber concessions. During …	No	No	N/A	N/A	N/A	N/A
60006905	Bonilla-Ruz (2007)	Observations of the military macaw (Ara militaris) in northern Oaxaca, Mexico/td>	2007	We report observations of a population of Military Macaws (Ara militaris) within the Tehuacin-Cuicatlan Biosphere Reserve in northern Oaxaca, Mexico during 2002-2004. Macaws used a series of barrancas for roosting and nesting, and foraged widely in surrounding areas. Most of the population of similar to 100 individuals could be counted flying to or from the major roosting areas of El Sabino Canyo…	No	No	N/A	N/A	N/A	N/A
60006990	Bhattacharya (2012)	Distribution, occupancy and activity patterns of goral (Nemorhaedus goral) and serow (Capricornis thar) in Khangchendzonga Biosphere Reserve, Sikkim, India/td>	2012	We assessed the distribution, occupancy, and activity patterns of two rupicaprids viz., Himalayan goral Nemorhaedus goral and Himalayan serow Capricornis thar in the western part of the Khangchendzonga Biosphere Reserve, Sikkim, using camera traps during 2009-2010. Goral had the highest photo-capture rate (# photo/100 days) of 6.37 +/- 3.02 in temperate habitats (n = 169) followed by 1.82 +/- 1.2…	No	No	N/A	N/A	N/A	N/A
60007016	Madhusudan (2015)	Distribution, relative abundance, and conservation status of Asian elephants in Karnataka, southern India/td>	2015	Karnataka state in southern India supports a globally significant and the country's largest population of the Asian elephant Elephas maximus. A reliable map of Asian elephant distribution and measures of spatial variation in their abundance, both vital needs for conservation and management action, are unavailable not only in Karnataka, but across its global range. Here, we use various data gather…	No	No	N/A	N/A	N/A	N/A
60007168	Krummenacher (2007)	Inbreeding and outbreeding in African rhinoceros species/td>	2007	Effective breeding strategies in ex situ conservation require an optimal balance between inbreeding and out-breeding, as both can lead to a decrease in population fitness. Thus optimizing breeding strategies to maintain genetic diversity entails a profound knowledge of the actual situation (including conservation units). This study examines the consequences of inbreeding and outbreeding in captiv…	No	No	N/A	N/A	N/A	N/A
60007257	Amati (2013)	"We all voted for it": experiences of participation in community-based ecotourism from the foothills of Mt Kilimanjaro/td>	2013	Kenya recognizes tourism as an important economic sector with significant potential to contribute to the national gross domestic product (GDP) and to the country's sustainable development goals. Ecotourism ideals intend to enable communities to benefit from the use of natural and cultural resources available to them by fostering sustainable socio-economic development while maintaining the integri…	No	No	N/A	N/A	N/A	N/A	discusses community involvement in ecotourism but no explicit mention of biological/human well-being outcomes
60007279	Fusari (2006)	Subsistence hunting and conservation issues in the game reserve of Gile, Mozambique/td>	2006	Ethnozoological research was conducted to gather information on the hunting activities and their relevance for the subsistence of local people in 8 villages around the game reserve of Gile, Mozambique. Two series of data were gathered by questionnaires to: (a) 510 householders from eight villages located in the outskirts of the Reserve; (b) 10 hunters from the village of Gile, the main centre of …	No	No	N/A	N/A	N/A	N/A
60007337	Flagstad (2012)	Conserving small and fragmented populations of large mammals: Non-invasive genetic sampling in an isolated population of Asian elephants in Nepal/td>	2012	The Terai is one of the world's most spectacular landscapes, encompassing parts of Nepal and northern India. This area used to harbour large and continuous populations of charismatic species like elephants, tigers and rhinoceros. However, recent habitat fragmentation reduced these populations into small, partially or completely isolated remnants. The largest of these fragments in Nepal is the Bar…	No	No	N/A	N/A	N/A	N/A
60007342	Bergl (2008)	Effects of habitat fragmentation, population size and demographic history on genetic diversity: The Cross River gorilla in a comparative context/td>	2008	In small and fragmented populations, genetic diversity may be reduced owing to increased levels of drift and inbreeding. This reduced diversity is often associated with decreased fitness and a higher threat of extinction. However, it is difficult to determine when a population has low diversity except in a comparative context. We assessed genetic variability in the critically endangered Cross Riv…	No	No	N/A	N/A	N/A	N/A
60007449	McCarthy (2008)	Assessing Estimators of Snow Leopard Abundance/td>	2008	The secretive nature of snow leopards (Uncia uncia) makes them difficult to monitor, yet conservation efforts require accurate and precise methods to estimate abundance. We assessed accuracy of Snow Leopard Information Management System (SLIMS) sign surveys by comparing them with 4 methods for estimating snow leopard abundance: predator: prey biomass ratios, capture - recapture density estimation…	No	No	N/A	N/A	N/A	N/A
60007480	Pirie (2017)	Game fence presence and permeability influences the local movement and distribution of South African mammals/td>	2017	Fences are utilised throughout the world to restrict the movements of wildlife, protecting them from threats and reducing human-wildlife conflict. In South Africa the number of privately-owned fenced game reserves has greatly increased in recent years, but little is known about how fencing affects the distribution and movements of target and non-target mammals. We surveyed 2 m either side of the …	No	No	N/A	N/A	N/A	N/A
60007496	De Labra (2010)	Habitat, abundance and conservation perspectives of parrots at Los Tuxtlas Biosphere Reserve, Veracruz, Mexico/td>	2010	Habitat, abundance and conservation perspectives of parrots at Los Tuxtlas Biosphere Reserve, Veracruz, Mexico. - During the years of 2008-2010, we assessed the conservation status of parrot species in Los Tuxtlas, Veracruz, southeast Mexico, obtaining data on abundance, habitat use and date of pet trade. During our field studies, we visited sites that included all the terrestrial habitats in the…	No	No	N/A	N/A	N/A	N/A
60007556	Patton (2007)	Establishing a monitoring system for black rhinos in the Solio Game Reserve, central Kenya/td>	2007	Solio Game Reserve in central Kenya was the first black rhino (Diceros bicornis) sanctuary in the country. In 1970 five remnant individuals were moved into it for safekeeping against poachers. Eighteen further introductions and subsequent births in good habitat with no human interference led to rapid population increase, and the reserve has since become the source of 67 rhinos to assist in stocki…	No	No	N/A	N/A	N/A	N/A
60007582	Karanth (2018)	Assessing Human-Wildlife Interactions in a Forest Settlement in Sathyamangalam and Mudumalai Tiger Reserves/td>	2018	India, a megabiodiversity nation, is home to 4,800 species and 1.3 billion people. The proximity of people and wildlife produces a wide variety of human-wildlife interactions particularly with forest-dwelling communities embedded deep within protected areas (PAs). We evaluated people-park relationships through the 421 families in Thengumarahada located between Sathyamangalam and Mudumalai Tiger R…	No	No	N/A	N/A	N/A	N/A
60007593	Newton-Fisher (2000)	Food supply and chimpanzee (Pan troglodytes schweinfurthii) party size in the Budongo Forest Reserve, Uganda/td>	2000	A central issue in socioecology is the nature of the relationship between an organism's environment and its social structure. In chimpanzees the fission-fusion social system is thought to minimize feeding competition for primary dietary components: ephemeral, dispersed patches of ripe fruit. Intragroup feeding competition is thought to force individuals into small parties. Informal observations i…	No	No	N/A	N/A	N/A	N/A
60007646	Hayward (2012)	Waterhole use by African fauna/td>	2012	Water is one of the fundamental requirements of life but there has been little study on the use of water by free-ranging wildlife communities. We investigated the timing of waterhole use by African fauna using webcams to determine whether this mode of data collection was viable, to determine whether animals drank randomly throughout the day, whether there were differences between guilds in waterh…	No	No	N/A	N/A	N/A	N/A
60007652	Shanee (2017)	Protected area coverage of threatened vertebrates and ecoregions in Peru: Comparison of communal, private and state reserves/td>	2017	Protected areas (PAs) are a conservation mainstay and arguably the most effective conservation strategy for species protection. As a 'megadiverse' country, Peru is a priority for conservation actions. Peruvian legislation allows for the creation of state PM and private/communal PAs. Using publicly available species distribution and protected area data sets we evaluated the coverage of Threatened …	No	No	N/A	N/A	N/A	N/A	doesn't explicitly mention community management/causal links
60007679	Ten (2021)	Panthera tigris jacksoni Population Crash and Impending Extinction due to Environmental Perturbation and Human-Wildlife Conflict/td>	2021	Simple Summary The Malayan tiger, with less than 200 individuals in Malaysia, is in an intermediate population crash. Anthropogenic disturbances (poaching, roadkill, and human-tiger conflict), environmental perturbation (decreasing habitat quality), and infectious diseases have been identified as factors leading to impending extinction. Preliminary findings from stakeholders indicate Peninsular M…	No	No	N/A	N/A	N/A	N/A
60007708	Natesh (2017)	Conservation priorities for endangered Indian tigers through a genomic lens/td>	2017	Tigers have lost 93% of their historical range worldwide. India plays a vital role in the conservation of tigers since nearly 60% of all wild tigers are currently found here. However, as protected areas are small (< 300 km(2) on average), with only a few individuals in each, many of them may not be independently viable. It is thus important to identify and conserve genetically connected populatio…	No	No	N/A	N/A	N/A	N/A
60007728	Marsden (2005)	How well will Brazil's system of atlantic forest reserves maintain viable bird populations?/td>	2005	It is crucial for biodiversity conservation that protected areas are large and effective enough to support viable populations of their original species. We used a point count distance sampling method to estimate population sizes of a range of bird species in three Atlantic forest protected areas of size 5600, 22,500, and 46,050 ha. Population sizes were generally related to reserve area, although…	No	No	N/A	N/A	N/A	N/A
60007901	Gutierrez-Gonzalez (2015)	Are Private Reserves Effective for Jaguar Conservation?/td>	2015	We present the first study of density and apparent survival for a jaguar (Panthera onca) population in northern Mexico using 13 years of camera trap data from 2000 to 2012. We used the Barker robust design model which combines data from closed sampling periods and resight data between these periods to estimate apparent survival and abundance. We identified 467 jaguar pictures that corresponded to…	No	No	N/A	N/A	N/A	N/A
60007907	Dutton (2016)	Nesting Ecology of a Small Montane Population of the Nigerian/Cameroon Chimpanzee (Pan troglodytes ellioti) in Nigeria/td>	2016	Understanding nest site choice by chimpanzees has implications for ecology, anthropology, and in the collection of census data, yet it remains controversial. Here we provide the first information on environmental factors affecting nest site choice in a montane population of the rare and relatively understudied Nigerian/Cameroon chimpanzee (Pan troglodytes ellioti) in Ngel Nyaki Forest Reserve, Ni…	No	No	N/A	N/A	N/A	N/A
60007957	Huang (2020)	Combining camera-trap surveys and hunter interviews to determine the status of mammals in protected rainforests and rubber plantations of Menglun, Xishuangbanna, SW China/td>	2020	Hunting and deforestation are the two biggest threats to vertebrates in Southeast Asia. In the last 50 years, monoculture rubber plantations replaced large areas of tropical rainforests in Xishuangbanna, southwest China. We set up camera traps at 109 stations (57 in forest reserves and 52 in rubber plantations) to determine the distribution of mammal species in Menglun, Xishuangbanna. We also int…	No	No	N/A	N/A	N/A	N/A
60007972	Berrian (2016)	One Health profile of a community at the wildlife-domestic animal interface, Mpumalanga, South Africa/td>	2016	We used a community engagement approach to develop a One Health profile of an agro-pastoralist population at the interface of wildlife areas in eastern South Africa. Representatives from 262 randomly selected households participated in an in-person, cross-sectional survey. Questions were designed to ascertain the participants' knowledge, attitudes, and practices with regard to human health, domes…	No	No	N/A	N/A	N/A	N/A	metions community engagement but not management
60007994	Whitehouse (2001)	Post-bottleneck genetic diversity of elephant populations in South Africa, revealed using microsatellite analysis/td>	2001	Widespread hunting had fragmented and severely reduced elephant populations in South Africa by 1900. Elephant numbers increased during the 1900s, although rates of recovery of individual populations varied. The Kruger National Park elephant population increased rapidly, to more than 6000 by 1967, with recruitment boosted by immigration from Mozambique. The Addo Elephant National Park population w…	No	No	N/A	N/A	N/A	N/A
60007999	Johnson (2019)	Patterns of genetic diversity in African forest elephants living in a human-modified landscape in southwest Gabon/td>	2019	We investigated the patterns of genetic diversity and structure of African forest elephants in a human-modified landscape in the Gamba complex of protected areas (GCPA), a tropical wilderness area along the southwest coast of Gabon. We collected 298 elephant fecal samples from four sites (Sette Cama, Gamba area, Vera Plains, and Mayonami), along approximately 80 km of coastline from north to sout…	No	No	N/A	N/A	N/A	N/A
60008009	Rahman (2015)	Status, Exploitation, and Conservation of Freshwater Turtles and Tortoises in Chittagong Hill Tracts, Bangladesh/td>	2015	The Chittagong Hill Tracts (CHT) comprises an extensive expanse of hills located in the far southeast of Bangladesh, bordered by India and Myanmar. CHT covers more than 10% of the total land area of Bangladesh and lies within the Indo-Burma Biodiversity Hotspot. Because of political instability and the generally remote nature of this region, it remains as the least explored area in Bangladesh. Ve…	No	No	N/A	N/A	N/A	N/A	recommends community based management but no causal links
60008010	Vitkalova (2016)	A COMPLEX APPROACH TO STUDY THE AMUR LEOPARD USING CAMERA TRAPS IN PROTECTED AREAS IN THE SOUTHWEST OF PRIMORSKY KRAI (RUSSIAN FAR EAST)/td>	2016	The paper describes the methodology and preliminary results of a complex camera trap study of the Amur leopard. The main studies were concentrated on protected areas: the Land of the Leopard National Park with its buffer zone and the Kedrovaya Pad' Biosphere Reserve, a total area of 3600 km(2). The first results of the 2014-2015 survey period are presented. According to spatial capture-recapture …	No	No	N/A	N/A	N/A	N/A
60008018	Zanvo (2020)	Assessing the spatiotemporal dynamics of endangered mammals through local ecological knowledge combined with direct evidence: The case of pangolins in Benin (West Africa)/td>	2020	Although pangolins are considered to be one of the most trafficked wild mammals in the world, their conservation status remains uncertain through most of their ranges, and notably in western Africa. Using local ecological knowledge in combination with direct occurrence evidence, we assessed the distribution and abundance of the white-bellied pangolin (Phataginus tricuspis) and the giant pangolin …	No	No	N/A	N/A	N/A	N/A
60008022	Reisland (2016)	Sympatric Apes in Sacred Forests: Shared Space and Habitat Use by Humans and Endangered Javan Gibbons (Hylobates moloch)/td>	2016	In this research, we use a combination of ethnographic observation and GIS analysis to explore the use of space by humans and gibbons (Hylobates moloch) to determine areas of potential space competition in the sacred forest and nature reserve Cagar Alam Leuweung Sancang in West Java, Indonesia. More specifically, we test whether gibbons respond to the presence of humans in a manner consistent wit…	No	No	N/A	N/A	N/A	N/A
60008041	Bissett (2011)	Demography of cheetahs in fenced reserves in South Africa. Implications for conservation/td>	2011	We collected data on the demography of cheetahs by direct observation over nine years on Kwandwe Private Game Reserve and by questionnaire on seven fenced reserves in South Africa. Average age at independence was 17.5 months; females gave birth to their first litter of cubs at approximately 27.4 months and the average interbirth interval was 17.8 months. The average litter size at emergence was 4…	No	No	N/A	N/A	N/A	N/A
60008048	Pinter-Wollman (2009)	Assessing translocation outcome: Comparing behavioral and physiological aspects of translocated and resident African elephants (Loxodonta africana)/td>	2009	Evaluating translocation outcomes is important for improving wildlife management and conservation actions. Often. when quick decisions need to be made and long-lived animals with slow reproduction rates are translocated, traditional assessment methods such as long-term survival and reproductive success cannot be used for assessing translocation outcomes. Thus, alternative, seldom used, measures s…	No	No	N/A	N/A	N/A	N/A
60008049	Greco (2021)	The African golden cat Caracal aurata in Tanzania: first record and vulnerability assessment/td>	2021	We report on the first population found in Tanzania of the Vulnerable African golden cat Caracal aurata, extending its documented range c. 200 km to the south and south-east. This is one of the least-known and truly forest-dependent felines in Africa, ranging across the Guinea-Congolian forest block. We recorded the new population in Minziro Nature Forest Reserve, north-west Tanzania, during a 3-…	No	No	N/A	N/A	N/A	N/A
60008113	Pan (2019)	Low input parks strategy can work: Dynamic profile of Mishmi Takins under constrained conservation management in Mt. Gaoligong, China/td>	2019	Getting enough financial support for conservation in China has been a problem, to the point that about 1/3 of its nature reserves are poorly funded and lack effective management. Thus, preserving wildlife habitats under these circumstances represents a challenging mission. As a measure to promote conservation, in recent years the Chinese government issued very strict laws and regulations together…	No	No	N/A	N/A	N/A	N/A
60008115	Basabose (2015)	Estimation of Chimpanzee Community Size and Genetic Diversity in Kahuzi-Biega National Park, Democratic Republic of Congo/td>	2015	A small chimpanzee habitat in the montane forest of Kahuzi-Biega National Park, Democratic Republic of Congo, is connected with the lowland forest of this park through a corridor, which is affected by human encroachment. To assess the conservation status of the chimpanzee population in this small habitat, we estimated the size of the community and evaluated its genetic diversity by using 279 feca…	No	No	N/A	N/A	N/A	N/A
60008122	Zhang (2020)	Thermal infrared imaging from drones can detect individuals and nocturnal behavior of the world's rarest primate/td>	2020	Escalating anthropogenic pressures now threaten similar to 60% of primate species across the world with extinction. Developing effective evidence-based conservation for threatened primate species requires accurate and precise information on their population abundance. However, standard ecological field techniques are costly in terms of time, resources and manpower, meaning that the effectiveness …	No	No	N/A	N/A	N/A	N/A
60008137	Zhu (2021)	Population Density and Driving Factors of North China Leopards in Tie Qiao Shan Nature Reserve/td>	2021	Simple Summary The North China leopard is a subspecies of leopard distributed in China, but little is known about its population status. This study selected the most active areas of North China leopards to determine the population density and distribution of North China leopards. We found that different prey had different effects on the density distribution of North China leopards. Environmental …	No	No	N/A	N/A	N/A	N/A
60008150	Tumursukh (2016)	Status of the mountain ungulate prey of the Endangered snow leopard Panthera uncia in the Tost Local Protected Area, South Gobi, Mongolia/td>	2016	The availability of wild prey is a critical predictor of carnivore density. However, few conservation programmes have focused on the estimation andmonitoring of wild ungulate populations and their trends, especially in the remote mountains of Central Asia. We conducted double-observer surveys to estimate the populations of ibex Capra sibirica and argali Ovis ammon in the mountainous regions of To…	No	No	N/A	N/A	N/A	N/A
60008195	Hamilton (2000)	Conservation in a region of political instability: Bwindi Impenetrable forest, Uganda/td>	2000	Bwindi Impenetrable is the most important forest in Uganda for conservation of biodiversity. It contains over half the world's mountain gorillas. It is surrounded by densely populated agricultural land and lies within a region of political instability. Gazetted as a forest reserve in 1932, little forest now remains outside its boundaries. Transformation of nearby communal swampland to farmland, m…	No	No	N/A	N/A	N/A	N/A	involving communities in park management is not the same as community management
60008204	Vidya (2007)	Minimum population size, genetic diversity, and social structure of the Asian elephant in Cat Tien National Park and its adjoining areas, Vietnam, based on molecular genetic analyses/td>	2007	Vietnam's elephant population that has suffered severe declines during the past three decades is now believed to number 60-80 individuals in the wild. Cat Tien National Park is thought to be one of the key areas for the recovery of Vietnam's elephants. We carried out a molecular genetic study of elephants in Cat Tien National Park and its adjoining areas with the objectives of estimating minimum …	No	No	N/A	N/A	N/A	N/A
60008215	Chaves (2011)	Genetic Diversity and Population History of a Critically Endangered Primate, the Northern Muriqui (Brachyteles hypoxanthus)/td>	2011	Social, ecological, and historical processes affect the genetic structure of primate populations, and therefore have key implications for the conservation of endangered species. The northern muriqui (Brachyteles hypoxanthus) is a critically endangered New World monkey and a flagship species for the conservation of the Atlantic Forest hotspot. Yet, like other neotropical primates, little is known …	No	No	N/A	N/A	N/A	N/A
60008256	Puri (2020)	The balancing act: Maintaining leopard-wild prey equilibrium could offer economic benefits to people in a shared forest landscape of central India/td>	2020	Human-felid interactions impose financial burden on people through livestock loss, and on wildlife managers and conservationists through investments in conflict resolution measures. Leopards (Panthera pardus) are among the most adaptable carnivores, but their widespread occurrence in human-dominated landscapes makes them highly vulnerable to negative interactions with people. Beyond their role in…	No	No	N/A	N/A	N/A	N/A
60008272	Gebresenbet (2018)	Beyond the numbers: Human attitudes and conflict with lions (Panthera leo) in and around Gambella National Park, Ethiopia/td>	2018	Human-lion conflict is one of the leading threats to lion populations and while livestock loss is a source of conflict, the degree to which livestock depredation is tolerated by people varies between regions and across cultures. Knowledge of local attitudes towards lions and identification of drivers of human-lion conflict can help formulate mitigation measures aimed at promoting coexistence of h…	No	No	N/A	N/A	N/A	N/A
60008334	Hunter (2007)	Restoring lions Panthera leo to northern KwaZulu-Natal, South Africa: short-term biological and technical success but equivocal long-term conservation/td>	2007	The success of efforts to re-establish mammalian carnivores within their former range is dependent on three key factors: methodological considerations, the biological requirements of the target species, and the involvement of local human communities for whom large carnivores pose a threat. We consider the role of these factors in the first 13 years of an effort to re-establish wild lions in north…	No	No	N/A	N/A	N/A	N/A
60008391	Patton (2008)	Biological management of the high density black rhino population in Solio Game Reserve, central Kenya/td>	2008	Optimising breeding performance in a seriously endangered species such as the black rhinoceros (Diceros bicornis) is essential. Following an estimation of the population demography of the black rhinos in Solio Game Reserve, Kenya and a habitat evaluation, a model of the Ecological Carrying Capacity showed there was a serious overstocking. Data analysis of the first year of rhino monitoring indica…	No	No	N/A	N/A	N/A	N/A
60008416	Tumenta (2010)	Threat of rapid extermination of the lion (Panthera leo leo) in Waza National Park, Northern Cameroon/td>	2010	Lion populations in West and Central Africa are small and fragmented. In areas where park management is weak, threats will likely facilitate the extinction of the lion. Wildlife management requires knowledge of the population estimate. The population of lions in Waza National Park (Waza NP) was assessed by individual identification of members in the population. The population was assessed to comp…	No	No	N/A	N/A	N/A	N/A
60008444	Coates (2007)	Population estimates of bushbuck (Tragelaphus scriptus) in valley thicket and coastal bushveld - grassland habitat/td>	2007	Bushbuck (Tragelaphus scriptus) are usually nocturnal, solitary, secretive and inhabit thick bush, making it difficult to estimate its density and abundance. The present study assessed simulated drive counts, distance sampling from sighting efforts, and mark-resighting as estimators of bushbuck population size in valley thicket and coastal bushveld-grassland habitat for management purposes. Sight…	No	No	N/A	N/A	N/A	N/A
60008461	Ntuli (2018)	The role of institutions in community wildlife conservation in Zimbabwe/td>	2018	Institutions play a significant role in stabilising large-scale cooperation in common pool resource management. Without restrictions to govern human behaviour, most natural resources are vulnerable to overexploitation. This study used a sample size of 336 households and community-level data from 30 communities around Gonarezhou National Park in Zimbabwe, to analyse the relationship between instit…	No	No	N/A	N/A	N/A	N/A	community management but no clear comparator
60008466	Sharma (2020)	Protected areas, tourism economy and employment generation: A case study from India/td>	2020	Wildlife tourism in the form of Tiger Tourism dominates in India as the country is home to more than half of the world's tiger population. The first tiger reserve was established in India in 1973.At present, there are 50 tiger reserves in the country, which are administered by the National Tiger Conservation Authority (NTCA) at the central level and state forest & wildlife departments at the fiel…	No	No	N/A	N/A	N/A	N/A
60008520	Okouyi (2002)	Estimation of large mammal densities in the Ipassa-Makokou reserve (Gabon)/td>	2002	The UNESCO reserve Man and Biosphere (MAB) of Ipassa-Makou, located in north-east Gabon (Central Africa), was well studied by the scientists of the CNRS (Centre national de la recherche scientifique) from 1963 to 1985 (more than 400 publications, collections, an herbarium, a scientific journal Biologica gabonica and infrastructures which could receive scientists in the forest). In consequence, th…	No	No	N/A	N/A	N/A	N/A
60008532	Dupain (2000)	Current status of the bonobo (Pan paniscus) in the proposed Lomako Reserve (Democratic Republic of Congo)/td>	2000	The creation of a 3800 km(2) forest reserve along the Lomako river (Equateur Province, Democratic Republic of Congo) is considered one of the main actions necessary for the conservation of the bonobo (Pan paniscus). We conducted a one-month qualitative survey in parts of the Lomako forest, in order to determine the presence of bonobos and the nature and degree of human disturbance. Results are ba…	No	No	N/A	N/A	N/A	N/A
60008533	Kim (2008)	Assessment of non-timber forest products in Phnom Kok community forest, Cambodia/td>	2008	Our study focused on the potential revenues of non-timber forest products (NTFPs) in the Phnom Kok forest community in Cambodia. Questionnaires were administered at the beginning of 2007, and results showed that people collected plant-and animal-based NTFPs seasonally. Plant-based NTFPs collected included fodder, food, medicines, resin, construction materials, and ingredients for cosmetics. Anima…	No	No	N/A	N/A	N/A	N/A	community run forest (community management?) but no causal links
60008539	PLUMPTRE (1994)	THE EFFECT OF SELECTIVE LOGGING ON THE PRIMATE POPULATIONS IN THE BUDONGO FOREST RESERVE, UGANDA/td>	1994	1. The Budongo Forest Reserve has been logged selectively for over 60 years. Most compartments in the Reserve have records of the volume of timber removed, the date of harvesting, and of treatments carried out to encourage regeneration of valuable timber species. 2. Line transect surveys of the five diurnal primates resident in this forest were carried out in eight of these compartments; two of w…	No	No	N/A	N/A	N/A	N/A
60008543	Perez-Solano (2018)	Medium and large mammals associated with the tropical dry forest of central Mexico/td>	2018	The tropical dry forest is one of the most endangered ecosystems in the world, mainly due to deforestation and fragmentation. In Mexico more than half of its surface has disappeared, affecting biodiversity. The objective of this study was to compare the richness, diversity, and relative abundance of medium and large mammals in two sites with different management and conservation status, and where…	No	No	N/A	N/A	N/A	N/A
60008587	Peres (2006)	Impact of game hunting by the Kayapo of south-eastern Amazonia: implications for wildlife conservation in tropical forest indigenous reserves/td>	2006	Indigenous forest reserves represent approximately one fifth of Brazilian Amazonia and pose enormous challenges for sustainable natural resource management by native Amazonians. In collaboration with the Kayapo Indians of A'Ukre of southeastern Amazonia, we obtained a game harvest profile of over 1360 forest vertebrates consumed at this village over a 20-month period, including 743 mammals, 361 f…	No	No	N/A	N/A	N/A	N/A
60008591	McDermid (2017)	SURVEILLANCE FOR VIRAL AND PARASITIC PATHOGENS IN A VULNERABLE AFRICAN LION (PANTHERA LEO) POPULATION IN THE NORTHERN TULI GAME RESERVE, BOTSWANA/td>	2017	African lion (Panthera leo) numbers are decreasing rapidly and populations are becoming smaller and more fragmented. Infectious diseases are one of numerous issues threatening free-ranging lion populations, and low-density populations are particularly at risk. We collected data on the prevalence and diversity of viral and parasitic pathogens in a small lion population in eastern Botswana. During …	No	No	N/A	N/A	N/A	N/A
60008643	Ruiz (2010)	Presence and spatio-temporal habitat characterization of Dermatemys mawii (Testudines: Dermatemydidae) in the Grijalva-Usumacinta watershed, Tabasco, Mexico/td>	2010	Presence and spatio-temporal habitat characterization of Dermatemys mawii (Testudines: Dermatemydidae) in the Grijalva-Usumacinta watershed, Tabasco, Mexico. The Central American River Turtle (Dermatemys mawii) is an endangered species that has been poorly studied. There are no reports on their population status, habitat condition, and the species distribution area is still unknown. This study an…	No	No	N/A	N/A	N/A	N/A
60008654	Rivera (2007)	Decline of the Tucumcan parrot Amazona tucumana in Argentina: present status and conservation needs/td>	2007	The Tucuman parrot Amazona tucumana is a rare, Near Threatened species on CITES Appendix I with a restricted range in the tropical and subtropical montane forests of Argentina and Bolivia. We assessed the conservation status of the species in Argentina based on a detailed review of available information and an extensive survey throughout its range. A total of 6,015 individuals were detected in 14…	No	No	N/A	N/A	N/A	N/A
60008678	Haurez (2016)	Short term impact of selective logging on a western lowland gorilla population/td>	2016	Selective timber production is implemented over a large proportion of the world's tropical forests. Within these forest ecosystems, the frugivore community contributes important ecological services through animal-mediated seed dispersal. However, there is no clear understanding of the impacts of logging on wildlife or of the extent to which seed dispersal is preserved in logged forests. Given its…	No	No	N/A	N/A	N/A	N/A
60008683	Sorokin (2016)	Genetic structure of the Amur tiger (Panthera tigris altaica) population: Are tigers in Sikhote-Alin and southwest Primorye truly isolated?/td>	2016	We used molecular genetic analyses to noninvasively identify individual Amur tigers and define subpopulations of tigers in the Russian Far East. We identified 63 individuals after genotyping 256 feces, 7 hair and 11 blood samples collected within southern, central and northern Sikhote-Alin, as well as Southwest Primorye. Analysis of nuclear DNA at 9 microsatellite loci demonstrated greater geneti…	No	No	N/A	N/A	N/A	N/A
60008697	Soh (2014)	Spatial correlates of livestock depredation by Amur tigers in Hunchun, China: Relevance of prey density and implications for protected area management/td>	2014	Livestock depredation by highly endangered Amur tigers is a major source of human-tiger conflict in Northeast China. We model livestock depredation risk to understand factors shaping the spatial distribution of depredation conflicts using Hunchun, China as a case study. Ungulate occupancy survey data, presence of ungulate snares and other landscape covariates (such as elevation, slope and tree co…	Yes	No	Yes	Yes	Yes	Fit
60008726	Comley (2020)	Battle of the large carnivores: spatial partitioning in a small, enclosed reserve?/td>	2020	Interspecific competition among terrestrial carnivores can have widespread impacts on community structure and can ultimately determine which species are able to coexist. Within the carnivore guild, coexistence can be achieved through either spatial, temporal or dietary partitioning. The most effective method of avoiding competition may be spatial partitioning, as it removes the potential for nega…	No	No	N/A	N/A	N/A	N/A
60008745	Creel (1997)	Lion density and population structure in the Selous Game Reserve: Evaluation of hunting quotas and offtake/td>	1997	In 1992, tourist hunting in the Selous Game Reserve generated 1.28 million dollars for the Tanzanian government, of which 0.96 million dollars were returned to wildlife conservation. Lions (Panthera lee) are one of three critical species for tourist hunting, consistently generating 12%-13% of hunting revenue from 1988 to 1992, Because of their ecological and economic importance (and intrinsic val…	No	No	N/A	N/A	N/A	N/A
60008749	Ekernas (2017)	Desert pastoralists' negative and positive effects on rare wildlife in the Gobi/td>	2017	In arid regions of the developing world, pastoralists and livestock commonly inhabit protected areas, resulting in human-wildlife conflict. Conflict is inextricably linked to the ecological processes shaping relationships between pastoralists and native herbivores and carnivores. To elucidate relationships underpinning human-wildlife conflict, we synthesized 15 years of ecological and ethnographi…	No	No	N/A	N/A	N/A	N/A
60008799	Winterbach (2017)	Conservation implications of brown hyaena (Parahyaena brunnea) population densities and distribution across landscapes in Botswana/td>	2017	The brown hyaena (Parahyaena brunnea) is endemic to southern Africa. The largest population of this near-threatened species occurs in Botswana, but limited data were available to assess distribution and density. Our objectives were to use a stratified approach to collate available data and to collect more data to assess brown hyaena distribution and density across land uses in Botswana. We conduc…	No	No	N/A	N/A	N/A	N/A
60008800	Bruche (2013)	A genetically distinct lion (Panthera leo) population from Ethiopia/td>	2013	Lion (Panthera leo) numbers are in serious decline and two of only a handful of evolutionary significant units have already become extinct in the wild. However, there is continued debate about the genetic distinctiveness of different lion populations, a discussion delaying the initiation of conservation actions for endangered populations. Some lions from Ethiopia are phenotypically distinct from …	No	No	N/A	N/A	N/A	N/A
60008838	Balme (2009)	Impact of conservation interventions on the dynamics and persistence of a persecuted leopard (Panthera pardus) population/td>	2009	There is an extraordinary assortment of technical approaches to conserving carnivore populations, but the effectiveness of conservation activities is rarely evaluated. Accordingly, we initiated a study to assess the impact of several conservation interventions on the dynamics and persistence of a leopard (Panthera pardus) population in Phinda Private Game Reserve, South Africa. These included rev…	No	No	N/A	N/A	N/A	N/A
60008861	Seloana (2018)	Feeding patterns of elephants at the Atherstone Collaborative Nature Reserve/td>	2018	The African savannah elephant (Loxodonta africana Blumenbach) is a generalist herbivore that relies on widely distributed resources. Vegetation decline, aggravated by these elephants, can compromise local conservation efforts. Thus it imperative to understand the factors that drive them to consume specific plant species and plant parts. The objective of our study was to investigate the feeding pa…	No	No	N/A	N/A	N/A	N/A
60008871	Thierry (2017)	First quantitative survey delineates the distribution of chimpanzees in the Eastern Central African Republic/td>	2017	Vast, pristine ecosystems and their biodiversity are vanishing globally at frightening speed, but many large tracts of wilderness have not yet been systematically inventoried and important natural populations of threatened species remain poorly characterized. The forest-savanna ecotone of the Eastern Central African Republic (CAR) is one such poorly studied area. Using camera traps, transect walk…	No	No	N/A	N/A	N/A	N/A
60008915	Miorando (2013)	Effects of Community-Based Management on Amazon River Turtles: A Case Study of Podocnemis sextuberculata in the Lower Amazon Floodplain, Para, Brazil/td>	2013	Podocnemis sextuberculata is cited as "vulnerable" on the International Union for Conservation of Nature Red List due to a decline in its population as a result of the intensive exploitation pressure throughout its range. Understanding the effects of environmental characteristics and human activities on turtle populations is essential to improve current conservation programs. We analyzed the abun…	Yes	No	Yes	Yes	Yes	Resilience
60008932	Mondol (2009)	Why the Indian Subcontinent Holds the Key to Global Tiger Recovery/td>	2009	With only similar to 3,000 wild individuals surviving restricted to just 7% of their historical range, tigers are now a globally threatened species. Therefore, conservation efforts must prioritize regions that harbor more tigers, as well try to capture most of the remaining genetic variation and habitat diversity. Only such prioritization based on demographic, genetic, and ecological consideratio…	No	No	N/A	N/A	N/A	N/A
60008944	Anastacio (2014)	Reproductive biology and genetic diversity of the green turtle (Chelonia mydas) in Vamizi island, Mozambique/td>	2014	Introduction: Vamizi, an Island located in the Western Indian Ocean, is visited by a small and not fully characterized green turtle (Chelonia mydas (L.)) population. This population is threatened by natural hazards and several human activities, which are used to identify conservation priorities for marine turtles. It was our aim to contribute to the knowledge of marine turtles that nest in Vamizi…	No	No	N/A	N/A	N/A	N/A
60009005	Anaya-Zamora (2017)	Factors associated with human-carnivore conflict in a protected area in central Mexico/td>	2017	Conflicts with carnivores such as the puma and jaguar occur with people engaged in productive activities near or inside protected areas, such as the Sierra Gorda Biosphere Reserve, one of the protected areas of central Mexico. A questionnaire was applied to understand the factors involved in the human-carnivore relationship in the region and to increase awareness of human-wildlife conflicts. The …	No	No	N/A	N/A	N/A	N/A
60009027	Gaur (2006)	Twenty polymorphic microsatellite markers in the Asiatic lion (Panthera leo persica)/td>	2006	The Asiatic lion (Panthera leo persica) is driven to a single habitat in Gir forests in India for its survival. In order to devise adequate conservation and management strategies for this critically endangered species, it is important to characterize its genetic diversity and understand its population structure. Here we report twenty microsatellite loci, in addition to seven reported earlier, fro…	No	No	N/A	N/A	N/A	N/A
60009035	Godinho (2012)	Conservation genetics of the endangered Dorcas gazelle (Gazella dorcas spp.) in Northwestern Africa/td>	2012	Large mammals are seriously threatened in North Africa, with emblematic cases of extinction reported during the twentieth century. The Dorcas gazelle (Gazella dorcas) is an endangered species whose populations drastically declined in the last few decades. In this work we applied both invasive and non-invasive molecular methods to document for the first time patterns of genetic diversity and popul…	No	No	N/A	N/A	N/A	N/A
60009044	Omphile (2002)	Large ungulate habitat preference in Chobe National Park, Botswana/td>	2002	Both large ungulates and wildlife tourists tend to concentrate along the Chobe River in Chobe National Park, Botswana, during the dry season causing concern for wildlife habitat and the recreational experience for wildlife viewers. Therefore, ground reconnaissance inventory data of 5 most common large ungulates were collected during the early morning and late afternoon hours along tourist routes …	No	No	N/A	N/A	N/A	N/A
60009097	Flesch (2015)	Avian Richness, Status, and Conservation in the Northwestern Neotropics in Sonora, Mexico/td>	2015	We assessed the status and richness of birds in a remote region of northwest Mexico and provided the first description of a bird community in foothills thornscrub vegetation across the full annual cycle of seasons. Our efforts were part of a broad program to describe biodiversity and conservation value of the Northern Jaguar Reserve. This large private reserve was recently proposed for federal pr…	No	No	N/A	N/A	N/A	N/A
60009102	Lim (2021)	Identifying habitat and understanding movement resistance for the Endangered Bornean banteng Bos javanicus lowi in Sabah, Malaysia/td>	2021	Habitat prioritization and corridor restoration are important steps for reconnecting fragmented habitats and species populations, and spatial modelling approaches are useful in identifying suitable habitat for elusive tropical rainforest mammals. The Endangered Bornean banteng Bos javanicus lowi, a wild bovid endemic to Borneo, occurs in habitat that is highly fragmented as a result of extensive …	No	No	N/A	N/A	N/A	N/A
60009120	NEWMARK (1993)	CONSERVATION ATTITUDES OF LOCAL PEOPLE LIVING ADJACENT TO 5 PROTECTED AREAS IN TANZANIA/td>	1993	A questionnaire survey of conservation attitudes of 1190 people living adjacent to Arusha, Tarangire, Lake Manyara, and Mikumi National Parks and the Selous Game Reserve showed that over 71 % were opposed to the suggested abolishment of the adjacent protected area. However, when local people were asked, 'What good things do people from the adjacent park do?, 47 % reported 'nothing'. If these same…	No	No	N/A	N/A	N/A	N/A
60009127	Nguyen (2007)	Genomic conservation of cattle microsatellite loci in wild gaur (Bos gaurus) and current genetic status of this species in Vietnam/td>	2007	Background: The wild gaur (Bos gaurus) is an endangered wild cattle species. In Vietnam, the total number of wild gaurs is estimated at a maximum of 500 individuals. Inbreeding and genetic drift are current relevant threats to this small population size. Therefore, information about the genetic status of the Vietnamese wild gaur population is essential to develop strategies for conservation and e…	No	No	N/A	N/A	N/A	N/A
60009176	Eggert (2008)	The Knysna elephants: a population study conducted using faecal DNA/td>	2008	The elephants of the Knysna region continue to survive, despite fears that there was only a single surviving female. Their range is larger than previously believed, and includes the Afromontane forest and mountain fynbos. The five individuals detected in this study were all females, and share a single mitochondrial DNA control region haplotype with individuals from Addo Elephant National Park. At…	No	No	N/A	N/A	N/A	N/A
60009208	Langergraber (2014)	Genetic analyses suggest no immigration of adult females and their offspring into the Sonso community of chimpanzees in the Budongo Forest Reserve, Uganda/td>	2014	Chimpanzees are frequently used to illustrate the relationship between sex differences in dispersal and sex differences in cooperation in primates and other group-living mammals. Male chimpanzees are highly philopatric, typically remaining in their natal communities for their entire lives to cooperate with related males in competition against less related males from other groups, whereas females …	No	No	N/A	N/A	N/A	N/A
60009226	Baldursdottir (2012)	Diversity of the Icelandic goat breed assessed using population data/td>	2012	The Icelandic goat breed is a closed population consisting of around 700 animals kept in 45 herds. Several population bottlenecks are known to have occurred and the population has at least twice declined below 100 animals. Here the genetic diversity of the breed was estimated using pedigree information, D-loop sequencing and microsatellite markers. The annual rate of inbreeding was estimated as 3…	No	No	N/A	N/A	N/A	N/A
60009252	Konate (2021)	Long-term changes in population size and the age structure and sex ratio of waterbuck in a Sudanian savannah of Burkina Faso/td>	2021	The waterbuck (Kobus ellipsiprymnus), though widespread throughout Africa, is suspected to be declining overall. Data on population numbers and structure are lacking for many parts of its range, especially in West Africa, where the subspeciesdefassais found. The aim of the present study was to evaluate the abundance, distribution and attributes of waterbuck populations from the Nazinga Forest Res…	No	No	N/A	N/A	N/A	N/A
60009271	Porras (2016)	Influence of human activities on some medium and large-sized mammals' richness and abundance in the Lacandon Rainforest/td>	2016	We evaluated the influence of six human activities (related variables) on the richness and abundance of large and medium-sized mammals in the southern portion of the Lacandon Rainforest, including protected and non-protected areas. The human activities measured have different influences on mammal richness and abundance. Our results show that some human activities (human density and anthropogenic …	No	No	N/A	N/A	N/A	N/A
60009313	Gebresenbet (2018)	A culture of tolerance: coexisting with large carnivores in the Kafa Highlands, Ethiopia/td>	2018	We assessed losses of livestock to lions Panthera leo and leopards Panthera pardus in the Adiyo and Gimbo districts in Kafa Biosphere Reserve, Ethiopia. We quantified the economic impact, conducted household and group interviews, and explored potential solutions with local people. During 2009-2013 there were 350 and 62 attacks by lions and leopards, respectively. Households that suffered attacks …	No	No	N/A	N/A	N/A	N/A
60009347	Hing (2013)	First parasitological survey of Endangered Bornean elephants Elephas maximus borneensis/td>	2013	Relatively few studies have been carried out on the parasites of free-ranging wild animal species, which has led to a lack of baseline parasitological data. This is a concern because endoparasites can have an important influence on fitness and survival, particularly in small populations of endangered species. This field study is the first parasitological survey of Endangered Bornean elephants Ele…	No	No	N/A	N/A	N/A	N/A
60009446	Kaszta (2019)	Integrating Sunda clouded leopard (Neofelis diardi) conservation into development and restoration planning in Sabah (Borneo)/td>	2019	Changes in land use/cover are the main drivers of global biodiversity loss, and thus tools to evaluate effects of landscape change on biodiversity are crucial. In this study we integrated several methods from landscape ecology and landscape genetics into a GIS-based analytical framework, and evaluated the impacts of development and forest restoration scenarios on landscape connectivity, populatio…	No	No	N/A	N/A	N/A	N/A
60009477	Muposhi (2016)	Trophy hunting and perceived risk in closed ecosystems: Flight behaviour of three gregarious African ungulates in a semi-arid tropical savanna/td>	2016	Although being an important conservation tool in Africa, trophy hunting is known to influence risk perception in wildlife species, thus affecting the behaviour and fitness of most targeted species. We studied the effects of trophy hunting on the flight behaviour of impala (Aepyceros melampus), greater kudu (Tragelaphus strepsiceros) and sable (Hippotragus niger) in two closed ecosystems, Cawston …	No	No	N/A	N/A	N/A	N/A
60009478	Shanee (2015)	Effectiveness of locally run conservation initiatives in north-east Peru/td>	2015	Amazonas and San Martin are two of the most densely populated regions in rural Peru and have some of the highest deforestation rates in the country. They are also home to many threatened and endemic species and are considered a high priority for conservation. Under Peruvian law individuals and community groups can create private conservation areas and conservation concessions, and we evaluated th…	No	No	N/A	N/A	N/A	N/A	community management but no comparator
60009485	Dutta (2013)	Fine-scale population genetic structure in a wide-ranging carnivore, the leopard (Panthera pardus fusca) in central India/td>	2013	Aim Habitat loss and fragmentation can influence the genetic structure of biological populations. Large terrestrial predators can often avoid genetic subdivision due to fragmentation because they have high rates of dispersal-mediated gene flow. Leopards (Panthera pardus) are found in a variety of habitats and are the most widely distributed of the large and middle-sized felids. We investigated th…	No	No	N/A	N/A	N/A	N/A
60009491	Yao (2017)	Distribution and relative abundance of forest duikers in Dassioko Sud Forest Reserve (coastal Cote d'Ivoire)/td>	2017	Context. Duikers play a vital role in maintaining forest ecosystems, as both seed dispersers and prey. In West Africa, duikers are also an important source of food and income; however, it is likely that some species are now being hunted at unsustainable levels. So as to contribute to duiker conservation, we used line-transect data and additional information on dung and track counts to estimate re…	No	No	N/A	N/A	N/A	N/A
60009514	Miller (2015)	Fenced and Fragmented: Conservation Value of Managed Metapopulations/td>	2015	Population fragmentation is threatening biodiversity worldwide. Species that once roamed vast areas are increasingly being conserved in small, isolated areas. Modern management approaches must adapt to ensure the continued survival and conservation value of these populations. In South Africa, a managed metapopulation approach has been adopted for several large carnivore species, all protected in …	No	No	N/A	N/A	N/A	N/A
60009545	NEWMARK (1994)	THE CONFLICT BETWEEN WILDLIFE AND LOCAL PEOPLE LIVING ADJACENT TO PROTECTED AREAS IN TANZANIA - HUMAN DENSITY AS A PREDICTOR/td>	1994	A questionnaire survey was conducted in Tanzania of 1396 local people living adjacent to Arusha, Kilimanjaro, Tarangire, Lake Manyara, and Mikumi National Parks and the Selous Game Reserve. Over 71% of local people surveyed reported problems with wildlife. The relative frequency of reported conflict with wildlife was significantly and inversely related to human density on lands adjacent to a prot…	No	No	N/A	N/A	N/A	N/A
60009564	PIENAAR (1993)	WHITE RHINOCEROS RANGE SIZE IN THE SOUTH-WESTERN KRUGER-NATIONAL-PARK/td>	1993	White rhinoceros range size was ascertained telemetrically in the south-western Kruger National Park. The mean annual range size of territorial males was 9.86 km2 compared to 22.83 km2 for adult females. White rhinoceros females' summer wet season range was larger (21.44 km2) than the winter dry season range (11.64 km2). It is argued that abundant field-water during the wet season enables animals…	No	No	N/A	N/A	N/A	N/A
60009616	Johnsingh (2003)	Status of tiger and leopard in Rajaji-Corbett Conservation Unit, northern India/td>	2003	Rajaji-Corbett Tiger Conservation Unit (RCTCU), in northern India, is one of the 11 Level-1 Tiger Conservation Units (TCU) identified in the Indian subcontinent for the long-term conservation of the tiger. This TCU of about 7500 km(2) stretches from the Yamuna River in the west to Sharda River in the east and includes portions of the Outer Himalaya and the Shivalik hills. Little less than one thi…	No	No	N/A	N/A	N/A	N/A
60009620	Louw (2019)	Sex-specific predation patterns on kudu and impala/td>	2019	Long-term growth rates of ungulate populations can be affected where disproportionate mortality occurs to adult females through predation. To investigate differences between lions (Panthera leo) and wild dogs (Lycaon pictus) in relative selection for female prey, we analysed ranger records for impala (Aepyceros melampus) and kudu (Strepsiceros zambesiensis) from Madikwe and Pilanesberg Nature res…	No	No	N/A	N/A	N/A	N/A
60066230	Cardoso (2020)	The Role of Forest Elephants in Shaping Tropical Forest-Savanna Coexistence/td>	2020	Forest edges that border savanna are dynamic features of tropical landscapes. Although the role of fire in determining edge dynamics has been relatively well explored, the role of mega-herbivores, specifically elephants, has not received as much attention. We investigated the role of forest elephants in shaping forest edges of the forest-savanna mosaic in Lope National Park, Gabon. Using forty ca…	No	No	N/A	N/A	N/A	N/A
60181682	Aquino (2018)	Current status of ateles belzebuth in montane forests of the Peruvian Amazon/td>	2018	The white–bellied spider monkey, Ateles belzebuth, is one of the seven species that inhabits both lowland and montane forests in the Peruvian Amazon. The lowland populations are locally extinct over a large part of the species range there, but there is very little information on the montane forest populations other than records of some groups in a few localities. The lack of information motivated…	No	No	N/A	N/A	N/A	N/A
60024260	Miller (2016)	Livestock losses and hotspots of attack from tigers and leopards in Kanha Tiger Reserve, Central India/td>	2016	Carnivore attacks on livestock are a primary driver of human-carnivore conflict and carnivore decline globally. Livestock depredation is particularly threatening to carnivore conservation in Central India, a priority landscape and stronghold for the endangered tiger. To strengthen the effectiveness of conflict mitigation strategies, we examined the spatial and temporal patterns and physical chara…	No	No	N/A	N/A	N/A	N/A
60124357	Long (2008)	Behavior coding and ethogram of the dwarf blue sheep/td>	2008	The ethogram of dwarf blue sheep (Pseudois schaeferi) had been researched in Zhubalong Nature Reserve of Sichuan Province during March to December, 2007. At the same time we established the PAE (Posture, Act and Environment) coding system which correlated to the ethogram. In this study, we recorded and distinguished 11 kinds of posturesinverted commas 83 acts and 118 behaviors. We also gave out t…	No	No	N/A	N/A	N/A	N/A
60012368	de Azevedo (2007)	Evaluation of potential factors predisposing livestock to predation by jaguars/td>	2007	Depredation of livestock by large carnivores is an important but poorly understood source of human-carnivore conflict. We examined patterns of livestock depredation by jaguars (Panthera onca) and pumas (Puma concolor) on a ranch-wildlife reserve in western Brazil to assess factors contributing to prey mortality. We predicted jaguars would kill a greater proportion of calves than yearling and adul…	No	No	N/A	N/A	N/A	N/A
60070175	Yusof (1999)	The effects of the Malaysian Department of Wildlife and National Parks' environmental education program on the environmental knowledge and attitudes of 13–17 year old students/td>	1999	The study focused on the effects of the Malaysian Department of Wildlife and National Park's (DWNP) environmental education program on the environmental knowledge and attitudes of the secondary school students. Conducted between May 11, 1998 and August 11, 1998, this study was designed to reflect three objectives: (1) to determine the effect of participation in the DWNP's environmental education …	No	No	N/A	N/A	N/A	N/A
60014079	Klass (2020)	Demographic population structure of black howler monkeys in fragmented and continuous forest in Chiapas, Mexico: Implications for conservation/td>	2020	For wild primates, demography studies are increasingly recognized as necessary for assessing the viability of vulnerable populations experiencing rapid environmental change. In particular, anthropogenic changes such as habitat loss and fragmentation can cause ecological and behavioral changes in small, isolated populations, which may, over time, alter population density and demographic structure …	No	No	N/A	N/A	N/A	N/A
60205871	Anasari (2021)	Predicting the distribution of sunda pangolin (manis javanica desmarest, 1822) in way canguk research station, bukit barisan selatan national park, lampung/td>	2021	The distribution of a species can help guide the protection activities in their natural habitat. Conversely, the lack of information on this distribution makes the protection strategy of this species difficult. The research was conducted in Way Canguk Research Station, Bukit Barisan Selatan National Park from January until March 2018. The purposes of this research were to create a distribution pr…	No	No	N/A	N/A	N/A	N/A
60035201	Pudyatmoko (2019)	Spatiotemporal inter-predator and predator-prey interactions of mammalian species in a tropical savanna and deciduous forest in Indonesia/td>	2019	An understanding of the interspecific interactions within communities is required to explain the mechanisms promoting carnivore co-existence and how prey respond behaviorally to predators. In this research, inter-predator and predator-prey interactions in the tropical savanna and deciduous forests in Baluran National Park, East Java, Indonesia, were investigated. The pattern of interactions was a…	No	No	N/A	N/A	N/A	N/A
60027432	Wright (2015)	Energetic responses to variation in food availability in the two mountain gorilla populations (Gorilla beringei beringei)/td>	2015	ObjectiveHere, we compare food availability and relate this to differences in energy intake rates, time spent feeding, and daily travel distance of gorillas in the two populations. Comparative intraspecific studies investigating spatiotemporal variation in food availability can help us understand the complex relationships between ecology, behavior, and life history in primates and are relevant to…	No	No	N/A	N/A	N/A	N/A
60011587	Evans (2005)	Abundance, habitat use, and movements of Blue-winged Macaws (Primolius maracana) and other parrots in and around an Atlantic Forest Reserve/td>	2005	The Blue-winged Macaw (Primolius maracana) has disappeared from most of southern Brazil, Argentina, and Paraguay; its remaining southern stronghold is the 2,179-ha Caetetus Reserve, Sao Paulo state, Brazil. We estimated the macaw's population inside the reserve (88 individuals) and examined how it and other parrots use the extra-reserve landscape, which is dominated by coffee plantations and past…	No	No	N/A	N/A	N/A	N/A
60091413	WYATT (1974)	The daily activity of the elephant in the Rwenzori National Park, Uganda/td>	1974	Eighteen elephants were followed individually in the Rwenzori National Park, Uganda for varying periods and their activity noted at 4‐min intervals. Continuous data extending over 24 h or more were collected from seven of these elephants. About 75% of the total time was spent in feeding and about 75% of the feeding activity consisted of grazing or feeding at ground level. There were three feeding…	No	No	N/A	N/A	N/A	N/A
60199252	Fezeka (2020)	Assessment of the socio-economic impacts of Tourism on three rural communities neighbouring addo elephant national park, eastern cape, south africa/td>	2020	This paper examines the extent to which three local communities neighbouring Addo Elephant National Park (AENP) have benefitted from the tourism development and business activities in the park in terms of women and youth empowerment, business and job opportunities, skills development and other people and community development. The paper further examines the relationship between communities and AE…	No	No	N/A	N/A	N/A	N/A
60016602	Owino (2012)	Socio-economics and wildlife conservation of a peri-urban national park in central Kenya/td>	2012	The support, perceptions, values and aspiration of the local people, especially those who neighbour protected areas is increasingly recognised as critical for long-term biodiversity conservation in many countries. As such, conservation agencies are keen to understand the linkages and interactions between wildlife conservation and socio-economics of local communities. We assessed the socio-economi…	No	No	N/A	N/A	N/A	N/A
60073330	Dos (2013)	Human-carnivore conflict in tanzania: modelling the spatial distribution of lions (panthera leo), leopards (panthera pardus) and spotted hyaenas (crocuta crocuta), and their attacks upon livestock, in tanzania’s ruaha landscape/td>	2013	Tanzania’s Ruaha landscape is an international priority area for large carnivore conservation, harbouring roughly 10% of the world’s lions, and important populations of leopards and spotted hyaenas. However, these large carnivore populations are threatened by intense retaliatory killing due to human-carnivore conflict on village land around Ruaha National Park (RNP), mostly as a result of livesto…	No	No	N/A	N/A	N/A	N/A
60013081	Hearn (2016)	The First Estimates of Marbled Cat Pardofelis marmorata Population Density from Bornean Primary and Selectively Logged Forest/td>	2016	The marbled cat Pardofelis marmorata is a poorly known wild cat that has a broad distribution across much of the Indomalayan ecorealm. This felid is thought to exist at low population densities throughout its range, yet no estimates of its abundance exist, hampering assessment of its conservation status. To investigate the distribution and abundance of marbled cats we conducted intensive, felid-f…	No	No	N/A	N/A	N/A	N/A
60015191	Mackinnon (2008)	Species richness and adaptive capacity in animal communities: lessons from China/td>	2008	Climate change is already threatening the long-term viability of many important protected areas, and as global warming accelerates this will increase. Lowered water tables, melting permafrost, changing vegetation zones, combined with the fragmentary distribution of wilderness areas, will cause a wave of local extinctions as species fail to adapt to changing conditions in time or fail to move as c…	No	No	N/A	N/A	N/A	N/A
60021406	Matthews (2006)	Inventory of large and medium-sized mammals in south-western Cameroon/td>	2006	The results of an inventory of large and medium-sized mammals in the Campo and Ma'an Forests in southwestern Cameroon are presented. In 24 months between 1997 and 2000, observations of live animals, tracks, faeces and night nests of apes were recorded on a total of 665.5 km of line transects. The presence of 33 species, including 12 diurnal and three nocturnal primate species, eight ungulates and…	No	No	N/A	N/A	N/A	N/A
60019651	Bouche (2007)	Northern Ghana elephant survey/td>	2007	Northern Ghana shelters an important protected areas network. However, the current elephant range is restricted to a few protected areas. An aerial total count was carried out in Mole National Park and partially in Gbele Resource Reserve. The eastern and western corridors were surveyed by direct and indirect distance sampling counts. A minimum of 401 elephants were observed in Mole National Park …	No	No	N/A	N/A	N/A	N/A
60019109	Masse (2016)	The political ecology of human-wildlife conflict: Producing wilderness, insecurity, and displacement in the Limpopo National Park/td>	2016	Like conservation-induced displacement, human-wildlife conflict (HWC) has potentially negative implications for communities in and around protected areas. While the ways in which displacement emerges from the creation of 'wilderness' conservation landscapes are well documented, how the production of 'wilderness' articulates with intensifications in HWC remains under examined both empirically and …	No	No	N/A	N/A	N/A	N/A
60032057	Wronski (2006)	Behavioural repertoire of the bushbuck (Tragelaphus scriptus): agonistic interactions, mating behaviour and parent-offspring relations/td>	2006	A free-ranging bushbuck (Tragelaphus scriptus) population was observed over a period of 3 years, thereby enabling a detailed description of the behavioural repertoire of this widespread but barely investigated solitary African antelope species. Agonistic and submissive behaviour patterns are described, among them several hitherto un-described behaviour patterns - such as "escorting", where territ…	No	No	N/A	N/A	N/A	N/A
60016838	Munyao (2020)	Assessment of human-elephant conflicts in multifunctional landscapes of Taita Taveta County, Kenya/td>	2020	People and wildlife have co-occurred, sharing resources for thousands of years, however, over the last four decades records of human-wildlife conflict have increasingly emerged. Human-elephant conflict is a form of such conflict, resulting from negative interactions between people and elephants. Human-elephant conflict affects local community livelihood and the success of elephant conservation. T…	No	No	N/A	N/A	N/A	N/A
60115419	Pahlavani (2005)	Study on reproduction of Jebeer Gazzelle (Gazella Dorcas) in Shir-Ahmad wildlife sancturary, Sabzevar/td>	2005	This study which is on reproduction and breeding of Jebeer Gazzelle, one of the endangered species in Iran, was launched through live capturing of five heads (two males and three females) from the wildlife sanctuary in Naybandan, Tabas.The live-captured Jebeers were transferred to a thirty hectares fenced area in Shir - Ahmad , Sabzevar. The biological and behavioral indices of Jebeer species suc…	No	No	N/A	N/A	N/A	N/A
60024416	Lonsdorf (2018)	Socioecological Correlates of Clinical Signs in Two Communities of Wild Chimpanzees (Pan troglodytes) at Gombe National Park, Tanzania/td>	2018	Disease and other health hazards pose serious threats to the persistence of wild ape populations. The total chimpanzee population at Gombe National Park, Tanzania, has declined from an estimated 120 to 150 individuals in the 1960's to around 100 individuals by the end of 2013, with death associated with observable signs of disease as the leading cause of mortality. In 2004, we began a non-invasiv…	No	No	N/A	N/A	N/A	N/A
60206269	Brightsmith (2021)	Satellite telemetry reveals complex migratory movement patterns of two large macaw species in the western amazon basin/td>	2021	Understanding avian movement patterns is important to ensure that conservation decisions are made on a scale that is relevant to the species. The family Psittacidae (macaws, parrots and allies) is one of the most endangered large bird families in the world, but due to a variety of technical and logistical difficulties our knowledge of their movements is limited. The scant evidence that exists sug…	No	No	N/A	N/A	N/A	N/A	n
60025755	de Azevedo (2007)	Spatial organization and food habits of jaguars (Panthera onca) in a floodplain forest/td>	2007	For most carnivore populations, territoriality is the regulating social system ultimately determined by food abundance and/or strife. However, in some food-based territorial felid species such as the jaguar (Panthera onca), the influence of food availability on territoriality remains unclear and may be lessened because of a tendency for individuals to occur at high densities across the landscape.…	No	No	N/A	N/A	N/A	N/A
60117345	Hankerson (2006)	Associations between golden-headed lion tamarins and the bird community in the Atlantic Forest of Southern Bahia/td>	2006	We examined the presence of birds accompanying and foraging in proximity to golden-headed lion tamarins at Una Biological Reserve, Bahia, Brazil. We followed 3 groups of golden-headed lion tamarins over 3 yr. We noted all birds ≤5 m of a lion tamarin during 20-min observation periods. We found 11 different bird species in the presence of the lion tamarins. We most often found insectivores, such a…	No	No	N/A	N/A	N/A	N/A
60017639	Ogra (2008)	Human-wildlife conflict and gender in protected area borderlands: A case study of costs, perceptions, and vulnerabilities from Uttarakhand (Uttaranchal), India/td>	2008	Human-wild life conflict (HWC) is a growing problem for communities located at the borders of protected areas. Such conflicts commonly take place as crop-raiding events and as attack by wild animals, among other forms. This paper uses a feminist political ecology approach to examine these two problems in an agricultural village located at the border of Rajaji National Park in Uttarakhand (formerl…	No	No	N/A	N/A	N/A	N/A
60077678	Ostrofsky (2019)	Using Behavioral and Kinematic Methods to Characterize Arboreal Behavior of Bwindi Mountain Gorillas/td>	2019	The relationships between primate locomotor behavior and variation in skeletal morphology are often used to make functional interpretations of skeletal anatomy in extinct taxa. For understanding human locomotor evolution, the locomotor behavior of the African apes, our closest living relatives, serves as an important comparative context. However, detailed locomotor data for some of the African ap…	No	No	N/A	N/A	N/A	N/A
60077824	Strauss (2014)	Ecological and anthropogenic drivers of giraffe (Giraffa camelopardalis tippelskirchi) population dynamics in the Serengeti/td>	2014	Considerable changes in the abundance and demography of Serengeti National Park giraffes (Giraffa camelopardalis) provide insight into the drivers of ungulate population dynamics. When last systematically studied in the 1970s, the giraffe population was growing at a rate of 5-6% per year, in response to an increase in the biomass of palatable browse species. During three field seasons (2008-2010)…	No	No	N/A	N/A	N/A	N/A
60022579	Datta (2008)	Empty forests: Large carnivore and prey abundance in Namdapha National Park, north-east India/td>	2008	Illegal hunting poses a dual threat to large carnivores through direct removal of individuals and by prey depletion. We conducted a camera-trapping survey in the Namdapha National Park, north-east India, conducted as part of a programme to evaluate carnivore and prey species abundance. Clouded leopard (Neofelis nebulosa) was the only large carnivore detected by camera-trapping. Indirect evidences…	No	No	N/A	N/A	N/A	N/A	suggests community based management but no comparator given
60014943	Mulero-Pazmany (2016)	Ungulate behavioral responses to the heterogeneous road-network of a touristic protected area in Africa/td>	2016	Understanding how wildlife responds to road and traffic is essential for effective conservation. Yet, not many studies have evaluated how roads influence wildlife in protected areas, particularly within the large iconic African National Parks where tourism is mainly based on sightings from motorized vehicles with the consequent development and intense use of roads. To reduce this knowledge gap, w…	No	No	N/A	N/A	N/A	N/A
60024649	Barlow (2009)	TEMPORAL VARIATION IN TIGER (PANTHERA TIGRIS) POPULATIONS AND ITS IMPLICATIONS FOR MONITORING/td>	2009	Tigers (Panthera tigris) are endangered wild felids whose elusive nature and naturally low densities make them notoriously difficult to count. We present 7 years of camera trapping, tracking, and observational data on a local tiger population in Chitwan National Park, Nepal, to quantify changes in abundance of demographic groups and to identify underlying causes. Mean abundance in the 100-km(2) s…	No	No	N/A	N/A	N/A	N/A
60144870	Bogati (2012)	Numbers, distribution and facts limiting the abundance of tigers (panthera tigris) in the Bardia national park extension area/td>	2012	The Bardia National Park (BNP) is inhabited by the second largest population of tigers in Nepal. To provide enough space, a good dispersal range and to offer migratory routes for them, the Bardia National Park Extension Area (BNP-EA) was created. The numbers, distribution and facts limiting the abundance of tigers in this area between October 1999, September 2000 and January 2005 were investigate…	No	No	N/A	N/A	N/A	N/A
60161531	Zhou (2014)	Population survey and genetic diversity of snow leopard (Uncia uncia) in Qinghai-Tibet Plateau as revealed by fecal DNA/td>	2014	With noninvasive sampling, 277 fecal samples were collected from dominant distribution areas of snow leopard (Uncia uncia), including Sanjiangyuan National Nature Reserve (Qinghai Province), Qiangtang National Nature Reserve (Tibet Autonomous Region) and Nanshan area (Danghe, Gansu Province). Species identification, individual recognition and genetic diversity were explored by analysing the mtDNA…	No	No	N/A	N/A	N/A	N/A
60040963	Rainwater (2012)	A Recent Countrywide Status Survey of the Critically Endangered Central American River Turtle (Dermatemys mawii) in Belize/td>	2012	The Central American river turtle (Dermatemys mawii) is a large Critically Endangered freshwater turtle historically found in the coastal lowlands of southern Mexico, northern Guatemala, and Belize. Due to years of intense harvesting for its meat, D. mawii has been virtually eliminated from much of its former range in southern Mexico, while its status in Guatemala remains unclear. During April an…	No	No	N/A	N/A	N/A	N/A
60017051	Oberosler (2020)	Poor management in protected areas is associated with lowered tropical mammal diversity/td>	2020	Numerous protected areas (PAs) have been created worldwide to safeguard wildlife and other natural resources from anthropogenic threats such as habitat destruction and bushmeat hunting. However, conservation efforts in many tropical PAs are still inadequate, revealing deficiencies in management effectiveness. It is therefore important to quantify how different protection regimes impact wildlife w…	No	No	N/A	N/A	N/A	N/A
60194521	Poudel (2019)	First photographic evidence of Fishing Cat Prionailurus viverrinus Bennett, 1833 and Clouded Leopard Neofelis nebulosa Griffith, 1821 (Carnivora: Felidae) in Parsa National Park, Nepal/td>	2019	Twelve cat species were recorded in Nepal including the largest, Tiger Panthera tigris, and the smallest, Rusty-spotted Cat Prionailurus rubiginosus. There is more research on the Panthera species than on small wild cats; consequently, the conservation status, distribution, and ecology of small cat species are poorly known. In this article, we report on the first photographic evidence of Clouded …	No	No	N/A	N/A	N/A	N/A
60041695	Ramakrishnan (1998)	The population and conservation status of Asian elephants in the Periyar Tiger Reserve, southern India/td>	1998
60026734	Anderson (2020)	The burning question: does fire affect habitat selection and forage preference of the black rhinoceros Diceros bicornis in East African savannahs?/td>	2020	The conservation of threatened species requires information on how management activities influence habitat quality. The Critically Endangered black rhinoceros Diceros bicornis is restricted to savannahs representing c. 5% of its historical range. Fire is used extensively in savannahs but little is known about how rhinos respond to burning. Our aim was to understand rhino responses to fire by stud…	No	No	N/A	N/A	N/A	N/A
60039767	Treydte (2005)	Shifts in native ungulate communities on a former cattle ranch in Tanzania/td>	2005	When an area is brought under protection, current animal populations and their habitat preferences need to be assessed to predict population trends and future habitat availability. Using data from walking transects, we estimated the size of native ungulate populations on an abandoned cattle ranch in a coastal savannah in Tanzania, now included in the new Saadani National Park. Data were analysed …	No	No	N/A	N/A	N/A	N/A
60172944	Sarma (2016)	The day range and home range of the Eastern Hoolock Gibbon Hoolock leuconedys (Mammalia: Primates: Hylobatidae) in Lower Dibang Valley District in Arunachal Pradesh, India/td>	2016	This paper presents the findings of a study conducted on the Eastern Hoolock Gibbon Hoolock leuconedys in Mehao Wildlife Sanctuary and outside to the south of the park, Arunachal Pradesh, India investigating the daily path length (DPL) and home range used by the species in two forest areas with different disturbance gradients. The four habituated groups of H. leuconedys in fragmented and contiguo…	No	No	N/A	N/A	N/A	N/A
60018242	Rodriguez (2012)	Private farmers' compensation and viability of protected areas: the case of Nairobi National Park and Kitengela dispersal corridor/td>	2012	Nairobi National Park (NNP) is unable to incorporate the spatial and temporal dynamics of many migratory mammals that rely on the area as a dry season refuge because of its small size. During the wet season, wildlife must be able to migrate to the south into the Kitengela dispersal area. This area is privately owned and rapidly undergoing land-use change, which affects the structure and function …	No	No	N/A	N/A	N/A	N/A
60017172	Hanson (2019)	What factors best explain attitudes to snow leopards in the Nepal Himalayas?/td>	2019	The snow leopard Panthera uncia is a vulnerable wild felid native to mountainous regions of 12 Asian countries. It faces numerous overlapping threats, including killings by herders retaliating against livestock losses, the illegal wildlife trade, loss of prey and habitat, infrastructure, energy and mining developments, and climate change. The species ranges over large territories that often lie o…	Yes	No	Yes	Yes	Yes	Fit
60016867	Chomba (2011)	Population status of black and white rhinos in Zambia/td>	2011	Poaching was the primary cause of extermination of black rhinos in Zambia. From an estimated population of 12,000 individuals in the 1960s, the population declined to extinction by 1993. Reported incidences of spoors and unverified sightings of individuals continued to be reported to the Zambia Wildlife Authority but none of these reports was verified and the species was assumed to be locally ext…	No	No	N/A	N/A	N/A	N/A
61838805	van Hooft (2003)	Genetic structure of African buffalo herds based on variation at the mitochondrial D-loop and autosomal microsatellite loci: Evidence for male-biased gene flow/td>	2003	Sexual differences in herding behaviour of African buffalo (Syncerus caffer) were studied by analysing at the herd level mitochondrial D-loop hypervariable region I and fourteen autosomal microsatellites. Three herds from Arusha National Park in Tanzania were analysed with mtDNA and five herds from Kruger National Park in South Africa with mtDNA and microsatellites. Significant mtDNA differentiat…	No	No	N/A	N/A	N/A	N/A
60047518	Hama (2018)	Chelonia mydas and Caretta caretta nesting activity along the Mauritanian coast/td>	2018	Our study on sea turtle nesting along the Mauritanian coast covers the period from June 2010 until October 2015 and provides the first evidence of occasionally high Chelonia mydas nest concentrations along the Mauritanian coast. Between 2010 and 2013, sea turtle nests were rarely observed suggesting that nesting events along the Mauritanian coast were sporadic and scattered. In September 2011, a …	No	No	N/A	N/A	N/A	N/A
60017783	Stoldt (2020)	Transfrontier Conservation Areas and Human-Wildlife Conflict: The Case of the Namibian Component of the Kavango-Zambezi (KAZA) TFCA/td>	2020	Our study deals with human-wildlife conflicts in the Namibian component of the Kavango-Zambezi Transfrontier Conservation Area (KAZA TFCA). The study reconstructs the historical occurrence of selected mammal species and adopts a socio-ecological approach to assess the impact of human dimensions in the KAZA TFCA. Our results reveal pronounced human-wildlife conflicts with considerable impacts on t…	No	No	N/A	N/A	N/A	N/A
60040119	LEUTHOLD (1976)	AGE STRUCTURE OF ELEPHANTS IN TSAVO-NATIONAL-PARK, KENYA/td>	1976
60024772	Carrera-Trevino (2016)	Jaguar Panthera onca (Carnivora: Felidae) records from Cumbres de Monterrey National Park, Nuevo Leon, Mexico/td>	2016	We present the first records of jaguar (Panthera onca) in Cumbres de Monterrey National Park, Nuevo Leon, Mexico. We placed remote cameras between 2013 and 2015 in oak forest habitats of the Park and obtained 15 pictures and 7 videos of 4 different individuals of the species. Our results constitute the first evidence of a resident population of jaguars in this protected area and the northernmost …	No	No	N/A	N/A	N/A	N/A
60015924	Zamzow (2018)	Status of Large Terrestrial Vertebrates in the Monteverde-Arenal Bioregion, Northwestern Costa Rica/td>	2018	Protected areas have been important in reducing tropical forest biodiversity loss. Costa Rica has been a model country in protecting forests and promoting conservation. However, many Costa Rican protected areas are surrounded by highly modified habitat and may be losing species, either because they are too small to support viable populations or are too isolated to allow for population connectivit…	No	No	N/A	N/A	N/A	N/A
60131319	Chetry (2010)	First record of eastern Hoolock gibbon in Assam, India/td>	2010	The western hoolock gibbon (Hoolock hoolock) and eastern hoolock gibbon (Hoolock leuconedys) are the two representatives of gibbons in India. Their distribution is restricted to the south bank of the Dibang-Brahmaputra river system in the northeast. The western hoolock gibbon has the wider distribution of the two, occurring in all of the seven states of the Northeast region, namely Assam, Arunach…	No	No	N/A	N/A	N/A	N/A
60199291	Flores (2020)	Ethnozoological study of wild vertebrates of the bonifacio garcia community, Morelos, Mexico/td>	2020	The aim of this study was to analyze the ethnozoological knowledge that the inhabitants of the Bonifacio García community, Morelos, Mexico, conserve about wild vertebrate. Semi-structured interviews were applied to 30 key informants, through participant observation and guided tours, traces such as footprints, excreta, burrows and pelts and in vivo observation were researched for the identificatio…	No	No	N/A	N/A	N/A	N/A
60030025	SMITH (1991)	THE CONTRIBUTION OF VARIANCE IN LIFETIME REPRODUCTION TO EFFECTIVE POPULATION-SIZE IN TIGERS/td>	1991	We studied tiger (Panthera tigris) reproduction in Royal Chitwan National Park to examine variance in lifetime reproduction and its contribution to estimates of inbreeding-effective population size in this species. A total of 36 breeding animals (14 males, 22 females) and 144 young were monitored between 1973 and 1989. Mean litter size was 2.98 and young were born throughout the year. Mortality d…	No	No	N/A	N/A	N/A	N/A
60186682	Ping (2018)	The distribution, population and conservation status of Przewalski’s gazelle, Procapra przewalskii/td>	2018	We conducted surveys on the distribution, population, and conservation status of Przewalski’s gazelle, Procapra przewalskii, using the total count method in 2014 and 2015. Przewalski’s gazelle was found in 12 separate locations around Qinghai Lake. Compared with results from the First National Wildlife Survey, several new locations were found, and both the distribution range and area were enlarge…	No	No	N/A	N/A	N/A	N/A
60094589	Podolsky (1990)	Effects of mixed‐species association on resource use by Saimiri sciureus and Cebus apella/td>	1990	Short‐term associations between primate species offer the opportunity to measure changes in individual behavior and ecology in response to alterations in group size and composition. During a three‐month study of associations between squirrel monkeys (Saimiri sciureus) and brown capuchin monkeys (Cebus apella) in Manu National Park, Peru, I measured resource use and feeding efficiency for both spe…	No	No	N/A	N/A	N/A	N/A
60028977	Singh (2015)	Factors Contributing to Tiger Losses in Ranthambhore Tiger Reserve, India/td>	2015	Increasing habitat loss and fragmentation as a result of anthropogenic influences have been implicated as a major cause in declining wildlife populations. To mitigate the anthropogenic impacts, many countries have developed large reserves to protect important habitats. However, for large carnivores, such as the Bengal tiger (Panthera tigris tigris), reserves may not mitigate human-caused mortalit…	No	No	N/A	N/A	N/A	N/A
60047602	Gonzalez-Solis (2001)	Population density of primates in a large fragment of the Brazilian Atlantic rainforest/td>	2001	We performed a line transect survey (352.4 km) of primates in the Serra de Paranapiacaba, at one of the largest relatively undisturbed fragments of the Atlantic rainforest of Southeastern Brazil (ca. 1400 km(2)), in August 1998. The brown capuchin, Cebus apella nigritus, was the most common species found in the area (20 groups, density estimate: 5.31 +/- 2.05 individuals per km(2), mean +/- SE). …	No	No	N/A	N/A	N/A	N/A
60018811	Bersacola (2018)	Primate occurrence across a human impacted landscape in Guinea-Bissau and neighbouring regions in West Africa: using a systematic literature review to highlight the next conservation steps/td>	2018	Background. West African landscapes are largely characterised by complex agroforest mosaics. Although the West African forests are considered a nonhuman primate hotspot, knowledge on the distribution of many species is often lacking and out-of-date. Considering the fast-changing nature of the landscapes in this region, up-to-date information on primate occurrence is urgently needed, particularly …	No	No	N/A	N/A	N/A	N/A
60209588	Susandarini (2021)	Ethnobotanical study of plants used as food and for maternal health care by the malays communities in kampar kiri hulu, riau, indonesia/td>	2021	Studies to reveal the diversity of food plants on communities living in remote areas with limited access to the market are important as an effort in documenting the traditional knowledge. The same applies to the diversity of medicinal plants used in maternal health care for communities that have limited access to public health facilities. The documentation of ethnobotanical knowledge is not only …	No	No	N/A	N/A	N/A	N/A
60016994	Diriba (2020)	Diversity of medium and large mammals in the Loka Abaya National Park, southern Ethiopia/td>	2020	We evaluated the richness, diversity, and composition of the medium and large mammal community in the Loka Abaya National Park (LANP), southern Ethiopia, and how these parameters differ among four habitat types: wooded grassland, riverine forest, hilly scrubland and wetland, and between seasons. We recorded a total of 2,573 individual animals of 28 medium and large mammal species in the park. Thi…	No	No	N/A	N/A	N/A	N/A
60010691	Gaodirelwe (2020)	Community-based natural resource management: a promising strategy for reducing subsistence poaching around protected areas, northern Botswana/td>	2020	The basic principles of community-based natural resource management (CBNRM) are rural economic development, community empowerment and sustainable natural resource conservation. Many studies have been done on all the three principles, but a few have assessed and compared perceptions and dynamics of subsistence poaching between CBNRM and non-CBNRM communities. We conducted a cross-sectional study i…	Yes	No	Yes	Unclear	Yes	Fit
60190940	Dutta (2019)	Greater One-horned Rhinoceros Rhinoceros unicornis (Mammalia: Perissodactyla: Rhinocerotidae) population census in the Rajiv Gandhi Orang National Park, Assam, India/td>	2019	The complete-count of rhino or rhino census is an integral part of conservation and management of wild rhino-bearing areas of Assam. The direct count of rhinos in their wild habitat continues as the accepted method of determining rhino population. As a part of the periodic process, the Rajiv Gandhi Orang National Park (RGONP) organized a one-day direct rhino count on 2 April 2018. The results sho…	No	No	N/A	N/A	N/A	N/A
60035986	Sharma (2011)	Genetically distinct population of Bengal tiger (Panthera tigris tigris) in Terai Arc Landscape (TAL) of India/td>	2011	We analyzed mtDNA polymorphisms (a total of 741 bp from a part of conserved control region, ND5, ND2, Cyt b and 12S) in 91 scats and 12 tissue samples of Bengal tiger (Panthera tigris tigris) populations across Terai Arc Landscape (TAL) located at the foothills of Himalayas in North Western India, Buxa Tiger Reserve (BTR), and North East India. In TAL and BTR, we found a specific haplotype at hig…	No	No	N/A	N/A	N/A	N/A
60162957	Dong (2015)	Estimation of ecological carrying capacity for wild yak, kiang, and Tibetan antelope based on habitat suitability in the Aerjin Mountain Nature Reserve, China/td>	2015	Altun Mountain National Nature Reserve (AMNNR) on the Qinghai-Tibetan Plateau, China, is a major refuge for three wild ungulates;wild yak (Bos mutus), kiang (Equus kiang), and Tibetan antelope (Pantholops hodgsoni). This nature reserve is important for conserving these three wild endemic ungulates and their habitats. Over decades of conservation, the populations of these three ungulates have incr…	No	No	N/A	N/A	N/A	N/A
60072891	Sabuhoro (2018)	An Exploratory Study of Community Conservation Enterprises as a Model for Improving Community Livelihoods and Conservation of Mountain Gorillas across the Greater Virunga Transboundary Landscape/td>	2018	Greater Virunga Transboundary Landscape (GVTL) is highly known for its abundance of wildlife resources and mostly flagship and endangered species such as Mountain Gorillas. Despite this importance, parks across GVTL continue to face enormous pressure from neighboring communities who harvest park resources illegally. This illegal harvest has sparked off intense park-community conflicts, community …	Yes	Yes	Yes	Unclear	Yes	Fit
60070300	Kangwana (1993)	Elephants and maasai: conflict and conservation in amboseli, kenya/td>	1993	This thesis examines how the behaviour and distribution of elephants in Amboseli National Park are affected by the local people with whom they share a range - the Maasai. It also investigates the extent to which area around Amboseli National Park could be maintained as land available to elephants and other wildlife by identifying the costs that Maasai incur in living with wildlife and the Park an…	No	No	N/A	N/A	N/A	N/A
60092408	Sugardjito (1981)	Meat-eating behaviour in wild orang utans, Pongo pygmaeus/td>	1981	Meat-eating was observed for the first time among a population of wild orang utans at Gunung Leuser National Park, Sumatra. An adult female who was consorting with an adult male consumed a gibbon (Hylobates lar) carcass. There was no food sharing between the consort pair. The absence of food sharing is interpreted as indicative of the anti-social attitude of adult orang utans. © 1981 Japan Monkey…	No	No	N/A	N/A	N/A	N/A
60038875	Kasiringua (2019)	Long-term population dynamics of African ungulates in Waterberg Plateau National Park, Namibia/td>	2019	The current study was undertaken to determine long-term population trends (33 years) of ungulate species in the Waterberg National Park (WNP), Namibia, using aerial and waterhole counts of ungulates during the years 1980-2013. We tried to establish how rainfall influences the multi-species population dynamics. During this period sixteen ungulates species were recorded. Among these, eight have sho…	No	No	N/A	N/A	N/A	N/A
60073594	Lim (2017)	Living with Carnivores: Human-Carnivore Conflict in Lao PDR and Amur leopard Restoration in South Korea/td>	2017	The conflict between human and carnivores not only negatively affects people’s livelihood and safety but also promotes persecution of the carnivores. The larger body-sized carnivores, the higher the chance of conflict with humans and the harder to escape from the risk of extirpation. Large carnivore conservation is tremendously complicated and challenging in a human-dominated landscape, and by fa…	No	No	N/A	N/A	N/A	N/A
60033536	Hartini (2017)	The Correlation of Tree Phenology with nest number of Orang Utan Sumatera (Pongo abelii) on Primary Forest, Resort Sei Betung, Gunung Leuser National Park/td>	2017	Food availability affect the orangutan activities, including activities to make nests. This study was conducted to determine the correlation between the phenology of trees with the number of nests made by orangutans in primary forest Resort Sei Betung, Gunung Leuser National Park. Multi linear regression was used in this study to determine the relation and correlation between phenology and the pr…	No	No	N/A	N/A	N/A	N/A
60029565	VANORSDOL (1984)	FORAGING BEHAVIOR AND HUNTING SUCCESS OF LIONS IN QUEEN-ELIZABETH-NATIONAL-PARK, UGANDA/td>	1984
60038975	Owen-Smith (2014)	Coping with savanna seasonality: comparative daily activity patterns of African ungulates as revealed by GPS telemetry/td>	2014	Daily activity schedules and time budgets reveal how animals cope with changing environmental conditions in securing food and evading enemies. Theory suggests that animals in populations limited by food availability should be energy maximizers in their foraging time allocation, while those regulated by predation should minimize their mobile activity levels. We compared daily and seasonal variatio…	No	No	N/A	N/A	N/A	N/A
60031704	Goodrich (2008)	Survival rates and causes of mortality of Amur tigers on and near the Sikhote-Alin Biosphere Zapovednik/td>	2008	We examined causes of mortality and survival rates for Amur tigers on and near the Sikhote-Alin Biosphere Zapovednik. Our objectives were to estimate and compare survival rates among sex and age classes, estimate cause-specific mortality, identify conservation issues related to tiger mortality and provide recommendations for reducing human-caused mortality. We used two separate datasets; one base…	No	No	N/A	N/A	N/A	N/A
60047343	Willson (2020)	Evaluating the Long-Term Trend and Management of a Globally Important Loggerhead Population Nesting on Masirah Island, Sultanate of Oman/td>	2020	Nest count surveys provide an important means for tracking trends in marine turtle populations. In 2015 the IUCN Red List global status review changed the loggerhead turtle (Caretta caretta) from Endangered to Vulnerable status, and, with a revised regional management unit (RMU) assessment system in place, concluded that the Northwest Indian Ocean loggerhead turtle RMU was Critically Endangered (…	No	No	N/A	N/A	N/A	N/A
60016406	Beaudrot (2016)	Standardized Assessment of Biodiversity Trends in Tropical Forest Protected Areas: The End Is Not in Sight/td>	2016	Extinction rates in the Anthropocene are three orders of magnitude higher than background and disproportionately occur in the tropics, home of half the world's species. Despite global efforts to combat tropical species extinctions, lack of high-quality, objective information on tropical biodiversity has hampered quantitative evaluation of conservation strategies. In particular, the scarcity of po…	No	No	N/A	N/A	N/A	N/A
60027831	Ash (2021)	Environmental factors, human presence and prey interact to explain patterns of tiger presence in Eastern Thailand/td>	2021	Thailand is one of the last strongholds for tigersPanthera tigrisin mainland Southeast Asia. Evidence suggests heterogeneity in tiger presence in a globally important landscape in Eastern Thailand is potentially influenced by a complex interaction of prey, human presence and environmental conditions. Understanding these dynamics is of considerable importance for the conservation of tigers both in…	No	No	N/A	N/A	N/A	N/A
60041232	O'Connell-Rodwell (2011)	Male African elephants (Loxodonta africana) queue when the stakes are high/td>	2011	Linear dominance hierarchies are thought to form within groups of social animals to minimize conflict over access to resources. Dominance in both male and female African elephants (Loxodonta africana) is based mostly on intrinsic factors relating to age, and dominance hierarchies have been described within and between family groups of females. Very little is reported about male elephant social st…	No	No	N/A	N/A	N/A	N/A
60022482	Ayaz (2012)	BEHAVIOUR AND BIOLOGY OF OVIS ORIENTALIS (URIAL) IN KOTAL WILD LIFE PARK AND BORRAKA WILD LIFE SANCTUARY IN KOHAT/td>	2012	Kotal Wildlife Park and Borraka Wildlife Sanctuary in Kohat were studied for the behavior and biology of Urial. The population of Urial in Kotal Wildlife Park was more (n=20-25) than Borraka Wildlife Sanctuary (n=3-5). Urial (Ovis orientalis) belongs to order Artiodactyla, Family Bovidae and sub family Caprinae. Shapu and Gad were the local names of Urial. The climate was dry, subtropical and inf…	No	No	N/A	N/A	N/A	N/A
60017279	Costa (2017)	What Does Conservation Mean for Women? the Case of the Cantanhez Forest National Park/td>	2017	Community-based conservation programmes need to engage the support of all its members. Gender is a key component in shaping attitudes about conservation, and lack of attention to gender differences in perceptions can work against the aims of community-based conservation actions and initiatives. We present a study of the obstacles to women's participation in conservation strategies associated with…	No	No	N/A	N/A	N/A	N/A	community management but no comparator
60112477	Lorenzen (2004)	No suggestion of hybridization between the vulnerable black-faced impala (Aepyceros melampus petersi) and the common impala (A. m. melampus) in Etosha National Park, Namibia/td>	2004	There are two recognized subspecies of impala in sub-Saharan Africa: the common impala (Aepyceros melampus melampus) - widespread in southern and east Africa - and the vulnerable black-faced impala (A. m. petersi) - found naturally in only a small enclave in southwest Africa. The Etosha National Park (NP) in Namibia harbours the largest and only protected-area population of black-faced impala, nu…	No	No	N/A	N/A	N/A	N/A
60028688	Foster (2009)	Alpha Male Chimpanzee Grooming Patterns: Implications for Dominance "Style"/td>	2009	In social primates, individuals use various tactics to compete for dominance rank. Grooming, displays and contact aggression are common components of a male chimpanzee's dominance repertoire. The optimal combination of these behaviors is likely to differ among males with individuals exhibiting a dominance "style" that reflects their tendency to use cooperative and/or agonistic dominance tactics. …	No	No	N/A	N/A	N/A	N/A
60017438	Mkonyi (2017)	Local Attitudes and Perceptions Toward Large Carnivores in a Human-Dominated Landscape of Northern Tanzania/td>	2017	We conducted 300 semi-structured interviews with local people adjacent to Tarangire National Park, northern Tanzania, to determine their attitudes and perceptions toward large carnivores. We analyzed the relationships between attitudes and age, gender, education, occupation, years at residence, income, distance from protected area, livestock owned, live-stock lost to predators and knowledge of ca…	No	No	N/A	N/A	N/A	N/A
60041122	Matsumoto-Oda (1998)	Changes in the activity budget of cycling female chimpanzees/td>	1998	This study is a preliminary report on the time allocated to various activities by female wild chimpanzees (Pan troglodytes schweinfurthii) during their sexual cycle. Cycling females with maximal tumescence (estrous females) tended to spend more time moving than cycling females with quiescent sexual skin (anestrous females). Although there was no statistically significant decrease in any specific …	No	No	N/A	N/A	N/A	N/A
60031182	Kinnaird (2003)	Deforestation trends in a tropical landscape and implications for endangered large mammals/td>	2003	The remarkable large-mammal fauna of the Indonesian island of Sumatra is one of the most endangered on Earth and is threatened by rampant deforestation. We used remote sensing and biological surveys to study the effects of deforestation on populations of endangered large mammals in a Sumatran landscape. We measured forest loss and created a predictive model of deforestation for Bukit Barisan Sela…	No	No	N/A	N/A	N/A	N/A
60067953	Croucher (2008)	We don't know that we have been left behind: The neoliberalization of conservation in the Burunge Wildlife Management Area, northern Tanzania/td>	2008	Poverty alleviation policies in Tanzania are focused on market development and local economic transformations as primary contributors to the country's growth. These policies are intertwined with government legislation creating Wildlife Management Areas (WMAs) near protected areas which encourage local people to use village land for ecotourism activities which will add value to natural resources w…	No	No	N/A	N/A	N/A	N/A	community management but no comparator
60044771	He (2011)	Perception and attitudes of local communities towards wild elephant-related problems and conservation in Xishuangbanna, southwestern China/td>	2011	The problem of wild elephants, or human-elephant conflict (HEC), influences the daily life of local communities and hinders the conservation of wild elephants. The perception and attitudes of local communities who inhabited the frontiers between human activities and wild elephant movement are important to the mitigation of the HEC and conservation of wild elephants. To analyze the perception and …	No	No	N/A	N/A	N/A	N/A
60019129	Awareness of traditional... (Ochieng)	Awareness of traditional knowledge and attitudes towards wildlife conservation among Maasai communities: The case of Enkusero Sampu Conservancy, Kajiado County in Kenya/td>		Traditional wildlife conservation methods and attitude towards wildlife conservation are key for the success of wildlife conservation intervention. This study examined awareness of traditional wildlife conservation measures and socio-demographic factors associated with attitudes towards wildlife conservation among the Maasai communities living in Enkusero Sampu Conservancy (ESC) in Kajiado County…	No	No	N/A	N/A	N/A	N/A
60091557	RUDNAI (1973)	Reproductive biology of lions (Panthera leo massaica Neumann) in Nairobi National Park/td>	1973	This study was conducted from June 1968 to July 1969 and from August 1970 to December 1972 with information available for the intervening period as well as for the first half of 1968, giving records for approximately 5 years. The Nairobi Park lion population has averaged thirty animals with a high percentage (about 60%) of juveniles and a preponderance of females among the adults. Matings occurre…	No	No	N/A	N/A	N/A	N/A
60069865	Maneesai (2004)	Effectiveness of protected area management in Thailand/td>	2004	The main objectives of this study are to identify the nature of threats to protected areas and assess the effectiveness of protected area systems and management in Thailand, and to evaluate the use of conservation biology concepts in protected area management. The results from a survey of the heads of Thai national parks and wildlife sanctuaries, interviews and discussions with experts and the st…	No	No	N/A	N/A	N/A	N/A
60022323	Ramesh (2017)	Staying safe from top predators: patterns of co-occurrence and inter-predator interactions/td>	2017	Top predators often have cascading effects on mesopredator communities by driving behavioural changes. Using camera-trapping surveys, we explored the site-detection probability of sympatric predators and temporal overlap and examined behavioural patterns to explore hypotheses of carnivore guild interactions between and within large and small predators in the presence/absence of lion (Panthera leo…	No	No	N/A	N/A	N/A	N/A
60029686	Naveda-Rodriguez (2018)	Space Use of Yellow-Spotted River Turtles (Podocnemis unifilis) in Yasuni National Park, Ecuador/td>	2018	The yellow-spotted river turtle (Podocnemis unifilis) plays ecological roles in the Amazonian aquatic ecosystem and has cultural and economic significance for indigenous peoples. Because spatial ecology and movement data are nonexistent for this species, we radio tracked 63 individuals in the Napo River between August 2015 and February 2017. Mean linear range size was 16.2 km (n = 31) and mean ho…	No	No	N/A	N/A	N/A	N/A
60182905	Das (2018)	Geospatial modelling of human-elephant conflicts in dalma wildlife sanctuary and its surroundings in India/td>	2018	Conflicts between people and elephants are common in some parts of tropical Asia. This may occur when the elephant population is concentrated or increases, in regions with high human population densities or intensive land use. Dalma Wildlife Sanctuary, located near Jamshedpur city in Jharkhand State of India is known for its elephant (Elephas maximus, Linnaeus, 1758) habitat and large elephant po…	No	No	N/A	N/A	N/A	N/A
60018589	Tumenta (2013)	Livestock depredation and mitigation methods practised by resident and nomadic pastoralists around Waza National Park, Cameroon/td>	2013	Conflict between humans and lions Panthera leo is a key factor driving population declines of lions in Africa, especially in communal lands and on the edges of small protected areas. We assessed this conflict in Waza National Park, Cameroon, in 2008 through an interview survey. A total of 207 resident and 174 nomadic pastoralists were interviewed. Results indicated high levels of livestock depred…	No	No	N/A	N/A	N/A	N/A
60143225	Sanei (2011)	Distribution pattern of the Persian leopard (Panthera pardus saxicolor) in Iran/td>	2011	This study is a new attempt to identify the latest distribution pattern of the Persian leopard (Panthera pardus saxicolor Pocock 1927) in its entire range in Iran. Furthermore, the paper aimed to analyse the climatic factors in the current range of the leopard in the country. The study was performed in 138 sites (56 protected areas, 34 non-protected areas and 48 meteorology stations) throughout t…	No	No	N/A	N/A	N/A	N/A
60016245	Porfirio (2018)	CAMERA TRAPS AS A TOOL FOR CARNIVORE CONSERVATION IN A MOSAIC OF PROTECTED AREAS IN THE PANTANAL WETLANDS, BRAZIL/td>	2018	Although known globally for its biodiversity, only around 5% of the Brazilian Pantanal is protected. The Network for Protection and Conservation of Amolar Mountain Ridge is an informal initiative that legally protects over 2000 km2 of the Pantanal biome. Several camera-trapping surveys were carried out at Amolar Mountain Ridge from August 2011 to September 2013 in order to increase our knowledge …	No	No	N/A	N/A	N/A	N/A
60025153	Marshall (2014)	Responses of Primates and Other Frugivorous Vertebrates to Plant Resource Variability over Space and Time at Gunung Palung National Park/td>	2014	Identifying patterns of primate diversity and abundance over space and time provides a window into the ecological processes that influence species distributions and community composition. Long-term studies of primate communities across multiple habitat types at small spatial scales are rare, yet can improve our understanding of habitat and resource use. Within primate community ecology, there has…	No	No	N/A	N/A	N/A	N/A
60143024	Reppucci (2011)	Estimating detection and density of the Andean cat in the high Andes/td>	2011	The Andean cat (Leopardus jacobita) is one of the most endangered, yet least known, felids. Although the Andean cat is considered at risk of extinction, rigorous quantitative population studies are lacking. Because physical observations of the Andean cat are difficult to make in the wild, we used a camera-trapping array to photo-capture individuals. The survey was conducted in northwestern Argent…	No	No	N/A	N/A	N/A	N/A
60045162	Atkinson (1996)	The role of tourism in the conservation of Tanjung Puting National Park, Kalimantan Tengah, Indonesian Borneo/td>	1996	This paper investigates the role of tourism in the conservation of Tanjung Puting National Park in Kalimantan, Tengah, Indonesian Borneo. Information regarding tourism and conservation was collected through observations and interviews and through a questionnaire of participants on three types of group trips to the park. It is concluded that tourism is improving the conservation situation of the P…	No	No	N/A	N/A	N/A	N/A
60096147	Stalmans (1992)	The forest elephants of Togo/td>	1992	The vegetation of Togo is open savanna and 11% of the land is protected in some way. In the Fosse aux Lions Nature Reserve, forest elephants (Loxodonta africana cyclotis) have been observed in habitat, usually associated with Loxodonta africana africana. The two subspecies are compared physically. The reasons given for the presence of this elephant are: the short distance of transition between sw…	No	No	N/A	N/A	N/A	N/A
60073699	Mweetwa (2016)	Effect of a temporary hunting ban on the demography of African lions (Panthera leo) using a protected area/td>	2016	Large carnivores are in decline throughout their range primarily due to anthropogenic influences. This is a concern because these species have high social, economic and ecological value. African lion (Panthera leo) populations are in decline in most parts of the continent and this has been attributed largely to habitat loss, habitat fragmentation, wire snare poaching, black market trafficking in …	No	No	N/A	N/A	N/A	N/A
60022314	Pinto (1997)	Geographic distribution of the golden-headed lion tamarin, Leontopithecus chrysomelas: Implications for its management and conservation/td>	1997	The geographic distribution and conservation status of the golden-headed lion tamarin, Leontopithecus chrysomelas, were studied during a survey carried out through an area of about 37,000 km(2) in southern Bahia from March 1991 to March 1993. The survey involved interviews of local people and direct censusing in 33 forest patches using playback recordings of a male and female lion tamarin long-ca…	No	No	N/A	N/A	N/A	N/A
60032779	Foerster (2015)	Social bonds in the dispersing sex: partner preferences among adult female chimpanzees/td>	2015	In most primate societies, strong and enduring social bonds form preferentially among kin, who benefit from cooperation through direct and indirect fitness gains. Chimpanzees, Pan troglodytes, differ from most species by showing consistent female-biased dispersal and strict male philopatry. In most East African populations, females tend to forage alone in small core areas and were long thought to…	No	No	N/A	N/A	N/A	N/A
60012421	Djagoun (2013)	Vigilance efficiency and behaviour of Bohor reedbuck Redunca redunca (Pallas 1767) in a savanna environment of Pendjari Biosphere Reserve (Northern Benin)/td>	2013	This study was performed to gain more knowledge about the Bohor reedbuck time budget and vigilance in a savanna habitat. Detailed data on the time-budget were collected through focal animal observation technique to determine whether the time budget activities of Bohor reedbuck was affected by vegetation cover and to test if herd size, position in herd, the age and sex affect vigilance efficiency.…	No	No	N/A	N/A	N/A	N/A
60094571	Prins (1989)	Dangerous Lions and Nonchalant Buffalo/td>	1989	1. Aspects of the influence of predation on the African buffalo Syncerus caffer were studied in Lake Manyara National Park, northern Tanzania, from 1981 to 1985. 2. During the study period, predation by lions was the most important cause of death in buffalo but occasionally major epidemics, such as rinderpest, can be by far the most important cause of death. 3. A comparison of Manyara with four o…	No	No	N/A	N/A	N/A	N/A
60012931	Sun (2021)	Assessing population structure and body condition to inform conservation strategies for a small isolated Asian elephant (Elephas maximus) population in southwest China/td>	2021	The Asian elephant (Elephas maximus) population in Nangunhe National Nature Reserve in China represents a unique evolutionary branch that has been isolated for more than twenty years from neighboring populations in Myanmar. The scarcity of information on population structure, sex ratio, and body condition makes it difficult to develop effective conservation measures for this elephant population. …	No	No	N/A	N/A	N/A	N/A
60196925	Aditya (2020)	Integrating camera traps and community knowledge to assess the status of the Indian pangolin Manis crassicaudata in the Eastern Ghats, India/td>	2020	Pangolins are the most trafficked animals globally. Although the Indian pangolin Manis crassicaudata occurs across the Indian subcontinent (excluding parts of the Himalayas and the north-east, where the Chinese pangolin Manis pentadactyla is present), it is categorized as Endangered on the IUCN Red List as a result of heavy poaching for its meat and scales. Several areas have not yet been surveye…	No	No	N/A	N/A	N/A	N/A
60028722	Hanson (2020)	Local attitudes to the proposed translocation of blue sheep Pseudois nayaur to Sagarmatha National Park, Nepal/td>	2020	Translocations are an important tool for the conservation of biodiversity, but although ecological feasibility studies are frequently conducted prior to implementation, social feasibility studies that consider how local communities perceive such projects are less common. The translocation of blue sheep Pseudois nayaur to Sagarmatha National Park, Nepal, has been proposed, to reduce livestock depr…	No	No	N/A	N/A	N/A	N/A
60144186	Xu (2011)	Population density of snow leopards (Panthera uncia) in Tomur National Nature Reserve of Xinjiang, China/td>	2011	Tomur National Nature Reserve (TNNR) is located in northwestern Xinjiang near the border between China and Kyrgyzstan, and is one of the largest nature reserves associated with snow leopards (Panthera uncial) in China. We surveyed snow leopards from October 2004 to December 2005 to investigate their population density and number in TNNR. U-sing a sign survey and a prey availability survey, we est…	No	No	N/A	N/A	N/A	N/A
60203216	Radha (2020)	Ethnobotanical study of medicinal plants used in shikari devi wildlife sanctuary of Himachal Pradesh, India/td>	2020	An ethnobotanical study was performed to collect the data on the usage of ethnomedicinal plants in Shikari Devi Wildlife Sanctuary of Himachal Pradesh, India. The Sanctuary area has a high number of endemic species and the social status of the ethnomedicinal plants is important for public health and the preservation of traditional wealth information. This study documented the ethnomedicinal plant…	No	No	N/A	N/A	N/A	N/A
60036414	Delsink (2013)	LACK OF SPATIAL AND BEHAVIORAL RESPONSES TO IMMUNOCONTRACEPTION APPLICATION IN AFRICAN ELEPHANTS (LOXODONTA AFRICANA)/td>	2013	Opinions are divided as to whether human intervention to control elephant (Loxodonta africana) population growth is desirable, partly because of elephant welfare concerns. Female contraception through immunization with porcine zona pellucida (PZP) proteins is viable. The effects of sustained use and application of the PZP vaccine on elephant behavioral and spatial responses were examined by evalu…	No	No	N/A	N/A	N/A	N/A
60050723	Proximity to humans... (Bond)	Proximity to humans affects local social structure in a giraffe metapopulation/td>		Experimental laboratory evidence suggests that animals with disrupted social systems express weakened relationship strengths and have more exclusive social associations, and that these changes have functional consequences. A key question is whether anthropogenic pressures have a similar impact on the social structure of wild animal communities. We addressed this question by constructing a social …	No	No	N/A	N/A	N/A	N/A
60074355	Lynn (2010)	Cultivating the Savanna: Implications of land use change for Maasai livelihoods and wildlife conservation in East Africa/td>	2010	People and animals have co-evolved with intact, unfragmented rangelands in most drylands of the world, where pastoral livestock-based economies have existed for thousands of years. In East Africa, however, Maasai pastoral land use is changing so that cultivation is increasingly incorporated into the repertoire of livelihood regimes. The Tarangire-Manyara Ecosystem (TME) of northern Tanzania inclu…	No	No	N/A	N/A	N/A	N/A	mentions non-participatory wildlife administration but does not explicitly mention community management
60171168	Lizcano (2016)	Medium and large mammal richness from the marine and coastal wildlife refuge of Pacoche, Ecuador/td>	2016	Ecuador is a megadiverse country with high endemism rates. However, very few studies describe the diversity and abundance of medium and large mammals in protected areas of the coast. In this work we carried out the first inventory of medium size and large mammals for the marine and coastal wildlife refuge of Pacoche (RVSMCP) in Ecuador. 60 camera traps were located with one kilometer separation, …	No	No	N/A	N/A	N/A	N/A
60027329	Khanal (2020)	Status and conservation of the snow leopard Panthera uncia in Api Nampa Conservation Area, Nepal/td>	2020	The snow leopard Panthera uncia is globally threatened and reliable information on its abundance, distribution and prey species is a prerequisite for its conservation. In October-November 2014 we assessed the distribution of the snow leopard in the recently established Api Nampa Conservation Area in the Nepal Himalayas. Within selected blocks we conducted sign surveys and counted the number of bh…	No	No	N/A	N/A	N/A	N/A
60018812	Pitman (2013)	Foraging and habitat specialization by female leopards (Panthera pardus) in the Waterberg Mountains of South Africa/td>	2013	Carnivores that persist outside of protected areas are often deemed to have highly adaptable and generalist foraging strategies. Using data from three GPS-collared female leopards (Panthera pardus) and over an eight-month period, we attempted to establish whether leopards in a mountainous landscape display preferential behaviour (i.e. specialist) or not (i.e. generalist). We investigated whether …	No	No	N/A	N/A	N/A	N/A
60032612	Refera (2004)	Population status and structure of mountain nyala in the Bale Mountains National Park, Ethiopia/td>	2004	The study on the population status and structure of mountain nyala (Tragelaphus buxtoni) was carried out in the Bale Mountains National Park, Ethiopia during the wet and dry seasons of 2000/2001. Total counts were carried out in an area of 13.1 km(2). The count ranged between 682 and 732 individuals. Females comprised 62.9% while males 27.4%. The calf ratio was 9.7%. The group structure of the an…	No	No	N/A	N/A	N/A	N/A
60022208	Rodgers (2014)	Comparison of noninvasive genetics and camera trapping for estimating population density of ocelots (Leopardus pardalis) on Barro Colorado Island, Panama/td>	2014	Estimates of population density are essential for the effective conservation and management of any threatened species. Accurately estimating density of elusive carnivores can be a challenge, however. One approach to this challenge is integration of DNA collected noninvasively from feces with capture-recapture modeling. To date, the bias and precision of this technique have seldom been evaluated i…	No	No	N/A	N/A	N/A	N/A
60025189	BOESCH (1984)	THE NUT-CRACKING BEHAVIOR AND ITS NUTRITIONAL IMPORTANCE IN WILD CHIMPANZEES IN THE TAI NATIONAL-PARK, IVORY-COAST/td>	1984
60150568	Ceballos-Mago (2013)	A critically-endangered capuchin (Sapajus apella margaritae) living in mountain forest fragments on isla de margarita, Venezuela/td>	2013	There are currently only two islands in the Caribbean that harbour Neotropical primates, Isla de Margarita with an endemic capuchin Sapajus apella margaritae; and Trinidad with two endemic monkeys Cebus albifrons trinitatis and Alouatta seniculus insulanus and the recently introduced brown capuchin Sapajus apella. These Caribbean monkeys live in habitat islands surrounded by towns, agricultural a…	No	No	N/A	N/A	N/A	N/A
60039090	Female-directed aggression... (Enigk)	Female-directed aggression by adolescent male chimpanzees primarily constitutes dominance striving, not sexual coercion/td>		Objectives Chimpanzees (Pan troglodytes) are notable for exhibiting high levels of male-to-female aggression. Much of this aggression from adult males serves sexually coercive functions. Despite being smaller and lower-ranking than adult males, adolescent males also engage in regular aggression against adult females. Here, we test whether the primary function of this aggression is sexual coercion…	No	No	N/A	N/A	N/A	N/A
60042241	Busia (2018)	Predation Attacks on Wild Spider Monkeys (Ateles geoffroyi)/td>	2018	We report 2 cases of predation on an adult and a subadult spider monkey (Ateles geoffroyi) by a puma (Puma concolor) and an unidentified terrestrial predator at the natural protected area of Otoch Ma'ax yetel Kooh, in the Yucatan Peninsula, Mexico. Although spider monkeys are believed to experience overall low predation pressure compared to other primate species, our observations show that predat…	No	No	N/A	N/A	N/A	N/A
60011608	Suarez (2013)	Controlling access to oil roads protects forest cover, but not wildlife communities: a case study from the rainforest of Yasuni Biosphere Reserve (Ecuador)/td>	2013	Through the analysis of a case study from Amazonian Ecuador, this paper evaluates the impacts of two oil-road management approaches on the structure and composition of wildlife communities (large- or medium-sized mammals and game bird species). In a free-access road, where forest has been cleared and fragmented by colonists, fewer species were found, together with wildlife density estimates that …	No	No	N/A	N/A	N/A	N/A
60151666	Gray (2013)	ACTIVITY PATTERNS AND HOME RANGES OF INDOCHINESE LEOPARD PANTHERA PARDUS DELACOURI IN THE EASTERN PLAINS LANDSCAPE, CAMBODIA/td>	2013	Indochinese Leopard Panthera pardus delacouri is amongst the most poorly known Leopard subspecies with few studies on its natural history. I undertook camera-trapping in the core area of Mondulkiri Protected Forest, eastern Cambodia, to examine Leopard activity patterns and home-ranges based on camera-trap encounters with uniquely marked individuals. Understanding Leopard ecology in the protected…	No	No	N/A	N/A	N/A	N/A
60018847	Harihar (2009)	Responses of tiger (Panthera tigris) and their prey to removal of anthropogenic influences in Rajaji National Park, India/td>	2009	Presence of human settlements in most protected areas has forced tigers (Panthera tigris) to share space with humans. Creation of inviolate space for tigers in areas with high human densities is often daunting and requires hard political sacrifices. We conducted this study from 2004 to 2007 in the Chilla range of Rajaji National Park, along the northwestern portion of the Terai-Arc Landscape in t…	No	No	N/A	N/A	N/A	N/A
60017633	Mweetwa (2018)	Quantifying lion (Panthera leo) demographic response following a three-year moratorium on trophy hunting/td>	2018	Factors that limit African lion populations are manifold and well-recognized, but their relative demographic effects remain poorly understood, particularly trophy hunting near protected areas. We identified and monitored 386 individual lions within and around South Luangwa National Park, Zambia, for five years (2008-2012) with trophy hunting and for three additional years (2013-2015) during a hun…	No	No	N/A	N/A	N/A	N/A
60173549	Tewari (2016)	An economic valuation of Tourism in Corbett Tiger Reserve, India/td>	2016	Protected areas are the locations with recognized natural, ecological and cultural values. They provide a range of benefits to the society apart from bio diversity conservation. The recreation provided by these areas to the visitors is one of them. The protected areas are now developing as the outdoor recreation destinations. However, a limited number of studies have assessed the economic value o…	No	No	N/A	N/A	N/A	N/A
60201894	Meena (2020)	Evaluation of human attitudes and factors conducive to promoting human-lion coexistence in the Greater Gir landscape, India/td>	2020	Coexistence of people and large carnivores depends on a complex combination of factors that vary geographically. Both the number and range of the Asiatic lion Panthera leo leo in the Greater Gir landscape, India, has increased since the 1990s. The challenge has been managing the success of conservation, with a particular focus on the spillover population ranging extensively in human-dominated lan…	No	No	N/A	N/A	N/A	N/A
60034199	OLI (1994)	SNOW LEOPARDS AND BLUE SHEEP IN NEPAL - DENSITIES AND PREDATOR-PREY RATIO/td>	1994	I studied snow leopards (Panthera uncia) and blue sheep (Pseudois nayaur) in Manang District, Annapurna Conservation Area, Nepal, to estimate numbers and analyze predator-prey interactions. Five to seven adult leopards used the 105-km2 study area, a density of 4.8 to 6.7 leopards/100 km2. Density of blue sheep was 6.6-10.2 sheep/km2, and biomass density was 304 kg/km2. Estimated relative biomass …	No	No	N/A	N/A	N/A	N/A
60068129	Moghari (2009)	A survey of Queen Elizabeth National Park (QENP) communities' attitudes toward human -lion conflict and lion conversation/td>	2009	Local human communities within Queen Elizabeth National Park (QENP) were surveyed to determine prevalent attitudes toward lion conservation efforts and Uganda Wildlife Authority’s (UWA’s) Revenue Sharing Program. Other objectives of the surveys were to obtain information about the frequency and conditions where the human-lion conflict occurred in QENP communities, the nature and extent of the con…	No	No	N/A	N/A	N/A	N/A	community conservation was mentioned but no comparator
60093602	Dinerstein (1979)	An ecological survey of the Royal Karnali-Bardia Wildlife Reserve, Nepal. Part II: Habitat/animal interactions/td>	1979	The habitat utilisation by ungulates in a newly created tiger sanctuary of the southwestern Nepalese Terai is analysed. While most of the Royal Karnali-Bardia Wildlife Reserve is covered by a rather homogeneous belt of moist subtropical deciduous forest, one section of the reserve supported a wide variety of habitat types. In this area, flood plain, savannah, and several riverine forest associati…	No	No	N/A	N/A	N/A	N/A
60095141	Horwich (1988)	Experimental technique for the conservation of private lands./td>	1988	A community-based sanctuary for the black howler monkey (Alouatta pigra) has been established on 18 square miles of riverine forest along the Belize river, Belize. It is based on voluntary signed pledges by subsistence farmers to abide by management plans for their lands. Conservation-education programs which impact favorably on the villagers are being carried out.	No	No	N/A	N/A	N/A	N/A	community based sancturary but no causal links
60070163	Gilby (2004)	Hunting and meat sharing among the chimpanzees of Gombe National Park, Tanzania/td>	2004	Wild chimpanzees (Pan troglodytes) hunt red colobus monkeys (Colobus badius) and frequently share the small carcasses with nonkin. There has been considerable debate over (1) the factors that influence hunting probability, (2) the causes of temporal variation in predation frequency, and (3) why meat possessors relinquish valuable food to unrelated individuals. In chapter one, I investigate the in…	No	No	N/A	N/A	N/A	N/A
60019905	Arandjelovic (2010)	Effective non-invasive genetic monitoring of multiple wild western gorilla groups/td>	2010	Obtaining reliable population size or abundance estimates of endangered species is critical for their conservation and management. Genotyping non-invasively collected samples is an effective way to gain insights into the number and grouping patterns of rare or elusive animals. In this study we used genetic capture-recapture estimators to obtain a precise estimate of the size of a western gorilla …	No	No	N/A	N/A	N/A	N/A
60020546	Phumanee (2020)	Occupancy-based monitoring of ungulate prey species in Thailand indicates population stability, but limited recovery/td>	2020	Longitudinal studies of wildlife are urgently needed in South-East Asia to understand population responses to the high poaching pressure that characterizes this region. We monitored population trends and habitat use of five heavily poached ungulate species (gaur, sambar, wild pig, red muntjac, and Fea's muntjac) over five years in two protected areas in western Thailand using camera trap surveys.…	No	No	N/A	N/A	N/A	N/A
60015182	Bouche (2010)	Has the final countdown to wildlife extinction in Northern Central African Republic begun?/td>	2010	The wildlife populations of Northern Central African Republic experienced precipitous declines during the 1970s and 1980s. While anecdotes coming out of the region indicate that the wildlife populations remain under serious threat, little is known about their status. An aerial sample count was carried out in the Northern Central African Republic at the end of the dry season in June 2005 and cover…	No	No	N/A	N/A	N/A	N/A
60029482	Ray (2015)	Habitat Characteristics and Their Effects on the Density of Groups of Western Hoolock Gibbon (Hoolock hoolock) in Namdapha National Park, Arunachal Pradesh, India/td>	2015	Understanding the relationship between a species and its habitat is crucial for conservation action planning. The Endangered western hoolock gibbon (Hoolock hoolock) has a fragmented distribution in northeast India, Bangladesh and parts of western Myanmar. Namdapha National Park in Arunachal Pradesh contains the largest population of western hoolock gibbons in India. We carried out an auditory sa…	No	No	N/A	N/A	N/A	N/A
60017076	Ntuli (2019)	Factors influencing local communities' perceptions towards conservation of transboundary wildlife resources: the case of the Great Limpopo Trans-frontier Conservation Area/td>	2019	Local communities' perceptions of protected areas are important determinants of the success of conservation efforts in Southern Africa, as these perceptions affect people's attitudes and behaviour with respect to conservation. As a result, the involvement of local communities in transboundary wildlife conservation is now viewed as an integral part of regional development initiatives. Building on …	No	No	N/A	N/A	N/A	N/A	mentions the need for community involvement in park management, but it isn't the central crux of the paper, and no comparator provided
60068707	Grinnell (1994)	Cooperation and communication in coalitions of male lions/td>	1994	This thesis examines the connections between cooperation, roaring, and individual reproductive success in coalitions of male African lions (Panthera leo) in the Serengeti National Park and the Ngorongoro Conservation Area, Tanzania. Playback experiments that simulated the presence of intruder males elicited cooperative behaviors from resident coalitions and were used to test the basis of male-mal…	No	No	N/A	N/A	N/A	N/A
60016112	Post (2013)	Comparative evaluation of tiger reserves in India/td>	2013	Evidence is vital. Understanding what interventions are effective is critical for the conservation of wild tigers and conservation biology in general. We evaluated the effectiveness of tiger reserves within India, a country with more than half of the estimated wild tiger population, with comparative effectiveness research. Other complex environments, medicine and business use these techniques whe…	No	No	N/A	N/A	N/A	N/A
60018578	Letro (2020)	Livestock depredation by tigers and people's perception towards conservation in a biological corridor of Bhutan and its conservation implications/td>	2020	Context. An effective management of human-wildlife conflict is key to successful conservation, especially in areas where large carnivores occur. This is particularly important when new conservation regimes such as biological corridors are to be operationalised, as is the case in Bhutan. Aims. The aim of the study was to determine livestock depredation by tigers in a biological corridor (BC) in Bh…	No	No	N/A	N/A	N/A	N/A
60015715	Finnegan (2021)	Reserve size, dispersal and population viability of wide ranging carnivores: the case of jaguars in Emas National Park, Brazil/td>	2021	Protected areas may be important refuges for large carnivores, but many are not large enough to sustain viable populations. Without sufficient dispersal between protected areas, large carnivore populations inside them are at risk of becoming genetically isolated and demographically vulnerable. In this study, we use the jaguar population in and around Emas National Park in the Brazilian Cerrado as…	No	No	N/A	N/A	N/A	N/A
60096749	Laurenson (1992)	Patterns of female reproduction in wild cheetahs: implications for conservation/td>	1992	Most adult female Acinonyx jubatus in the Serengeti National Park, Tanzania, were capable of reproduction; conceptions were more frequent in wet season months, possibly as a result of increased food availability in the form of newborn Thomson's gazelles Gazella thomsoni. Cub mortality was extremely high, and cheetahs had only a 6% change of reaching independence at c18 months of age. Predation by…	No	No	N/A	N/A	N/A	N/A
60017220	Lopes (2020)	Worshipping the Tiger: Modeling Non-use Existence Values of Wildlife Spiritual Services/td>	2020	Several indigenous tribes around the world derive spiritual value from revering fauna and flora species. Species conservation is not a prime objective of such traditions but can be an unintended consequence. Conventional species conservation practices ignore this spiritual value and tribes are often evicted from protected areas. We use the existence value framework to develop a coupled ecological…	No	No	N/A	N/A	N/A	N/A
60024016	Carter (2015)	Impacts of people and tigers on leopard spatiotemporal activity patterns in a global biodiversity hotspot/td>	2015	Leopard population declines largely occur in areas where leopards and people frequently interact. Research on how leopards respond to human presence and competitors, like other predators, can provide important insights on leopard ecology and conservation in human-dominated regions; however, such research is lacking. Here we used data from field cameras in 2010 and 2011 to examine how human presen…	No	No	N/A	N/A	N/A	N/A
60171268	Lyamuya (2016)	Pastoralist herding efficiency in dealing with carnivore-livestock conflicts in the eastern Serengeti, Tanzania/td>	2016	Wild carnivores are often involved in conflicts with humans due to their predation on livestock. We investigated the herding efficiency of pastoralists in association with depredation on livestock in the Loliondo game-controlled area (LGCA), northern Tanzania, to identify specific herding practices that may reduce predation occurrence. Randomised face-to-face interviews were employed using semi-s…	No	No	N/A	N/A	N/A	N/A
60029459	Linden (2020)	Challenges and opportunities in population monitoring of cheetahs/td>	2020	Population monitoring is key to wildlife conservation and management but is challenging at the spatial and temporal extents necessary for understanding changes. Noninvasive survey methods and spatial capture-recapture (SCR) models have revolutionized wildlife monitoring by providing the means to acquire data at large scales and the framework to generate spatially explicit predictions, respectivel…	No	No	N/A	N/A	N/A	N/A
60091541	Schenkel (1969)	The Javen rhinoceros (Rh. sondaicus Desm.) in Udjung Kulon Nature Reserve. Its ecology and behavior. Field study 1967 and 1968./td>	1969
60027141	Yi (2020)	Impacts of Intergroup Interactions on Intragroup Behavioral Changes in Javan Gibbons (Hylobates moloch)/td>	2020	Agonistic intergroup interactions can cause individual costs such as physical injuries, increased physiological stress, and disrupted intragroup social relationships. Therefore, individuals should employ behavioral strategies to minimize the cost associated with aggressive intergroup encounters (IGEs). We investigated the behavioral strategies of territorial, pair-living Javan gibbons (Hylobates …	No	No	N/A	N/A	N/A	N/A
60032916	Amsler (2010)	Spatial distribution of territorial boundary patrols by chimpanzees at Ngogo, Kibale National Park, Uganda./td>	2010
60026530	Rovero (2012)	Hunting or habitat degradation? Decline of primate populations in Udzungwa Mountains, Tanzania: An analysis of threats/td>	2012	Hunting and habitat degradation are universal threats to primates across the tropics, thus deciphering the relative impact of threats on population relative abundance is critical to predicting extinction risk and providing conservation recommendations. We studied diurnal primates over a period of nearly 6 years in the Udzungwa Mountains of Tanzania, a site of global importance for primate conserv…	No	No	N/A	N/A	N/A	N/A
60030397	Buckley (2006)	Survey of Hylobates agilis albibarbis in a logged peat-swamp forest: Sabangau catchment, Central Kalimantan/td>	2006	Few data are available on gibbon populations in peat-swamp forest. In order to assess the importance of this habitat for gibbon conservation, a population of Hylobates agilis albibarbis was surveyed in the Sabangau peat-swamp forest, Central Kalimantan, Indonesia. This is an area of about 5,500 km(2) of selectively logged peat-swamp forest, which was formally gazetted as a national park during 20…	No	No	N/A	N/A	N/A	N/A
60013398	Braczkowski (2016)	Scent Lure Effect on Camera-Trap Based Leopard Density Estimates/td>	2016	Density estimates for large carnivores derived from camera surveys often have wide confidence intervals due to low detection rates. Such estimates are of limited value to authorities, which require precise population estimates to inform conservation strategies. Using lures can potentially increase detection, improving the precision of estimates. However, by altering the spatio-temporal patterning…	No	No	N/A	N/A	N/A	N/A
60016752	Barua (2013)	The hidden dimensions of human-wildlife conflict: Health impacts, opportunity and transaction costs/td>	2013	The impact of conservation policies on human wellbeing is critical to the integration of poverty alleviation and biodiversity conservation. In many low-income countries, human-wildlife conflict adversely affects wellbeing of communities that closely interface with wildlife. Approaches to framing and mitigating conflict emphasize its visible costs. Hidden impacts, i.e. costs that are uncompensated…	No	No	N/A	N/A	N/A	N/A
60075133	Owen (2013)	Conservation, conflict and costs: living with large mammals in the Nilgiri Biosphere Reserve, India/td>	2013	Human-wildlife conflict is a growing obstacle to biodiversity conservation, while the resulting consequences continue to hamper sustainable development. The Nilgiri Biosphere Reserve in the Western Ghats in South India, characterises a mosaic of land use and biodiversity conservation, human privilege and poverty, and is a case-study for a wide range of conflicts with endangered large mammals such…	No	No	N/A	N/A	N/A	N/A	Doesn't explicitly state community management/conservation but does mention community solutions and collective action, which means the paper likely delves into community management beyond the abstract
60196867	Zuniga (2019)	Developing community-based ecotourism in Minalungao national park/td>	2019	The study dealt with the present socio-economic status, perceptions and opportunities of maximizing the benefits of ecotourism to the local community. Responses from the local community, officials of the local government unit, and visitors using quantitative and qualitative method, particularly the inductive approach through survey, observation and interview was used. Local community involvement …	No	No	N/A	N/A	N/A	N/A	metions community management but no causal link
60038878	Foley (2010)	Rapid population growth in an elephant Loxodonta africana population recovering from poaching in Tarangire National Park, Tanzania/td>	2010	We studied the demography of a subpopulation of African elephants Loxodonta africana in Tarangire National Park, Tanzania, from 1993 to 2005. The Tarangire elephants had been affected by heavy poaching prior to 1993. We monitored 668 individually known elephants in 27 family groups The population increased from 226 to 498 individuals, with mean group size increasing from 8.4 to 18 3 The average a…	No	No	N/A	N/A	N/A	N/A
60017121	Munang'andu (2010)	Trypanosoma brucei Infection in Asymptomatic Greater Kudus (Tragelaphus strepsiceros) on a Game Ranch in Zambia/td>	2010	Trypomastogotes of Trypanosoma brucei were detected from 4 asymptomatic kudus (Tragelaphus strepsiceros) on a game ranch located approximately 45 km north east of Lusaka, Zambia. Blood smears examined from 14 wildlife species comprising of the impala (Aepyceros melampus), Kafue lechwe (kobus leche kafuensis), sable antelope (Hippotragus niger), tsessebe (Damaliscus lunatus), warthog (Phacochoerus…	No	No	N/A	N/A	N/A	N/A
60014533	Selvan (2014)	Population density and abundance of sympatric large carnivores in the lowland tropical evergreen forest of Indian Eastern Himalayas/td>	2014	Low density occurrence of large carnivore species and direct hunting of predators and prey make carnivore conservation complex. Vital baseline information on population status of large carnivores is still deficient in most forests of eastern Himalaya, which are known to be the biodiversity hotspots. To fill this information gap, we estimated the large carnivore population status and abundance in …	No	No	N/A	N/A	N/A	N/A
60017909	Leblan (2016)	Territorial and land-use rights perspectives on human-chimpanzee-elephant coexistence in West Africa (Guinea, Guinea-Bissau, Senegal, nineteenth to twenty-first centuries)/td>	2016	The first part of this article compares the distribution of chimpanzee and elephant populations in reaction to human territorial dynamics of West African trade in parts of nineteenth century Guinea, Guinea-Bissau and Senegal. It answers for this specific region the question of whether present-day situations of close chimpanzee-human spatial proximity are stable or only temporary phenomena in long…	No	No	N/A	N/A	N/A	N/A
60027167	Reddy (2016)	Living on the Edge: Attitudes of Rural Communities toward Bengal Tigers (Panthera tigris) in Central India/td>	2016	To date, most studies of the Bengal tiger (Panthera tigris) are of biological research, techniques, conservation, population modeling, or tiger-human conflicts. Few studies have attempted to understand the rural population that share a region with the tigers, and some of the villages are even displaced in the name of conservation. Hence, we undertook a survey of 10 villages that are located in th…	No	No	N/A	N/A	N/A	N/A
60200429	Jia (2020)	Overview of sanjiangyuan community-based camera-trapping monitoring platform/td>	2020	The Sanjiangyuan Community-based Camera-trapping Monitoring Platform relies on the help of local Tibetan herders with nature conservation efforts. This platform uses infrared-triggered camera trapping, which is important for research on Sanjiangyuan wildlife ecology, animal behavior, biodiversity monitoring, and evaluation of community management for conservation. The platform was established in …	No	No	N/A	N/A	N/A	N/A	mentions community management but no causal links
60031042	Carlson (2013)	Diurnal Variation in Nutrients and Chimpanzee Foraging Behavior/td>	2013	Primate feeding behavior varies over long (e.g., weekly, seasonally, yearly) and short (e.g., hourly) scales of time due to changes in resource availability and the nutritional composition of foods. While the factors that affect long-term changes in feeding behavior have received considerable attention, few data exist regarding what drives variability in feeding behavior over the course of a sing…	No	No	N/A	N/A	N/A	N/A
60012953	Bernard (2016)	Species Richness and Distribution of Primates in Disturbed and Converted Forest Landscapes in Northern Borneo/td>	2016	Knowledge of fundamental aspects of ecology such as species richness and distribution, and the factors affecting them, is increasingly used to identify priority areas for conservation and to effectively manage threatened species. We investigated the species richness and distribution pattern of nonhuman primate communities inhabiting 10 sampling sites in four different habitat classes correspondin…	No	No	N/A	N/A	N/A	N/A
60031179	Matsumoto-Oda (1999)	Female choice in the opportunistic mating of wild chimpanzees (Pan troglodytes schweinfurthii) at Mahale/td>	1999	For female chimpanzees (Pan troglodytes schweinfurthii) in the Mahale Mountains National Park? Tanzania, the most common mating pattern is opportunistic. In such opportunistic matings, females copulated promiscuously but not randomly. This study describes female mate choice during 1-year observation of six females who exhibited regular genital-swelling cycles. During the study period, 169 opportu…	No	No	N/A	N/A	N/A	N/A
60073296	Devenish (2017)	Developing tools for improved population and range estimation in support of extinction risk assessments for neotropical birds/td>	2017	Species abundance and distribution metrics are cornerstones of conservation planning, for example, in establishing extinction risk and selecting priority areas, but abundance data are scarce and costly to obtain in comparison to those on species occurrence. Occurrence records, often from citizen science or nonsystematic surveys, are increasingly used to model species’ distributions using environm…	No	No	N/A	N/A	N/A	N/A
60070305	Bhima (1991)	Some aspects of the ecology of the African elephant (Loxodonta africana Blumenbach, 1797) in Liwonde National Park, Malawi./td>	1991	Liwonde National Park has one of the largest elephant populations in Malawi. This study was on ecology of the elephants in the park, with emphasis on the aspects of basic requirement for the management authorities of the park. The study begins with a review of the present status of the elephant in Africa and in Malawi. Distributions and numbers in the park were studied by dropping counts using th…	No	No	N/A	N/A	N/A	N/A
60033937	Sandel (2021)	Lethal Coalitionary Aggression Associated with a Community Fission in Chimpanzees (Pan troglodytes) at Ngogo, Kibale National Park, Uganda/td>	2021	Many animals engage in aggression, but chimpanzees stand out in terms of fatal attacks against adults of their own species. Most lethal aggression occurs between groups, where coalitions of male chimpanzees occasionally kill members of neighboring communities that are strangers. However, the first observed cases of lethal violence in chimpanzees, which occurred at Gombe, Tanzania in the 1970s, in…	No	No	N/A	N/A	N/A	N/A
60034190	Devens (2021)	Estimating leopard density across the highly modified human-dominated landscape of the Western Cape, South Africa/td>	2021	Apex predators play a critical role in maintaining the health of ecosystems but are highly susceptible to habitat degradation and loss caused by land-use changes, and to anthropogenic mortality. The leopard Panthera pardus is the last free-roaming large carnivore in the Western Cape province, South Africa. During 2011-2015, we carried out a camera-trap survey across three regions covering c. 30,0…	No	No	N/A	N/A	N/A	N/A
60047287	Xue (2018)	Activity patterns and resource partitioning: seven species at watering sites in the Altun Mountains, China/td>	2018	As part of a larger project to examine the richness and distribution of wildlife in Kumtag Desert area, we conducted camera trapping surveys during the period 2010-2012 at seven watering sites in an arid region of the Altun Mountains in western China. Information on activity patterns of the wild bactrian camel (Camelus ferus), kiang (Equus kiang), goitered gazelle (Gazella subgutturosa), argali (…	No	No	N/A	N/A	N/A	N/A
60019245	Jedrzejewski (2017)	Density and population structure of the jaguar (Panthera onca) in a protected area of Los Llanos, Venezuela, from 1 year of camera trap monitoring/td>	2017	Density is crucial for understanding large carnivore ecology and conservation, but estimating it has proven methodologically difficult. We conducted 1 year of camera trapping to estimate jaguar (Panthera onca) density and population structure in the Los Llanos region of Venezuela on the Hato Pinero ranch, where hunting is prohibited and livestock are excluded from half of ranch lands. We identifi…	No	No	N/A	N/A	N/A	N/A
60062941	Stokke (2000)	Sex and size related differences in the dry season feeding patterns of elephants in Chobe National Park, Botswana/td>	2000	Differences in feeding patterns of the African elephant were examined by sex and age during the dry season in a dystrophic savanna-woodland ecosystem in northern Botswana. Adult males had the least diverse diet in terms of woody plant species, but they consumed more plant parts than family units. The diameter of stems of food plants broken or bitten off was also greater for adult males than for f…	No	No	N/A	N/A	N/A	N/A
60021317	Wang (2014)	Using Infra-Red Camera Trapping Technology to Monitor Mammals along Karakorum Highway in Khunjerab National Park, Pakistan/td>	2014	Infra-red digital camera trapping technology was used in this research study in order to investigate the richness and abundance of mammal species along Karakorum Highway (KKH) in Khunjerab National Park (KNP). This study was performed for the purpose of building a database of wildlife activity and to provide wildlife protective measures after the KKH improvement project. 10 infra-red cameras were…	No	No	N/A	N/A	N/A	N/A
60079159	Wojcik (2011)	Communication, social networks, and perceptions of water and wildlife in the Okavango Delta, Botswana/td>	2011	Information is a critical resource for rural community members who must adapt to survive and sustain natural resource-dependent livelihoods. In rural villages of the Okavango Delta of Botswana, climate change is predicted to contribute to changes in natural resource availability, health outcomes, and livelihood strategies. Rural people rely upon water resources to sustain themselves, their subsis…	No	No	N/A	N/A	N/A	N/A	clearly discussed community management but no comparator given
60106544	Hoare (2001)	Assisted re-establishment of a resident pride of lions from a largely itinerant population/td>	2001	Lions (Panthera leo) resident around the shores of Lake Kariba in Zimbabwe are vulnerable if their home ranges include communal lands inhabited by subsistence farmers. The primary cause of death is strangulation in wire snares set by game-meat poachers but illegal poisoning of carcasses, legal safari hunting and natural predation also contribute to mortality. A protected enclave of land on the la…	No	No	N/A	N/A	N/A	N/A
60054283	Bachar (2021)	Ethnomedicinal and traditional phytotherapeutic plants used in Bouhachem Natural Regional Park (Rif of Morocco): Case of Bni-Leit and Al-Oued districts/td>	2021	Context: The flora of the Bouhachem Regional Natural Park has been studied by many botanists and ecologists, but the analysis of the medicinal and economic values of these plants is still weak and poorly documented. Within the framework of this study, further investigations will be carried out into the value of indigenous medicinal plants and the documentation of their ethnopharmacological knowle…	No	No	N/A	N/A	N/A	N/A
60017175	Broekhuis (2019)	Predators and pastoralists: how anthropogenic pressures inside wildlife areas influence carnivore space use and movement behaviour/td>	2019	Across the globe, wildlife populations and their behaviours are negatively impacted by people. Protected areas are believed to be an antidote to increasing human pressures but even they are not immune to the impact of anthropogenic activities. Areas that have been set aside for the protection of wildlife therefore warrant more attention when investigating the impact of anthropogenic pressures on …	No	No	N/A	N/A	N/A	N/A
60010559	Manchiryala (2015)	Evaluating the Feasibility of Using Pellets to Assess Age, Relative Abundance and Habitat of Nilgiri Tahr (Nilgiritragus hylocrius) in Mukurthi National Park, of Nilgiri Biosphere Reserve, India/td>	2015	The Nilgiri tahr; Nilgiritragus hylocrius is an endangered mountain ungulate of India, endemic to two states comes under Western Ghats, It is a social and shy animal found in mixed herds composed of adult and their sub adult young ones. Due to its shy nature and rapid escape tendencies into sharp mountain cliffs the correct population estimation of it is always remain difficult. Thus to make the …	No	No	N/A	N/A	N/A	N/A
60060739	Jewell (2020)	Monitoring rhinoceroses in Namibia's private custodianship properties/td>	2020	Routinely censusing rhinoceros' populations is central to their conservation and protection from illegal killing. In Namibia, both white (Ceratotherium simum) and black (Diceros bicornis) rhinoceros occur on private land, in the latter case under a custodianship program of the Namibian Ministry of Environment and Tourism (MET). Black rhinoceros custodian landowners are responsible for the protect…	No	No	N/A	N/A	N/A	N/A
60070049	Knapp (2009)	Western Serengeti people shall not die: The relationship between Serengeti National Park and rural household economies in Tanzania/td>	2009	This research examined the relationship between Serengeti National Park and rural household economies living near (within 18 kilometers) its western borders in Tanzania. The study was based upon semi-structured household interviews with a general sample (N = 722), acknowledged poachers (N = 104), households with park-related employment (N = 50) and key informants (N = 15) in three two administrat…	No	No	N/A	N/A	N/A	N/A
60076735	Fairet (2012)	Vulnerability to crop-raiding: an interdisciplinary investigation in Loango National Park, Gabon/td>	2012	Human-wildlife conflict is a major threat to long-term wildlife survival and to subsistence communities’ livelihoods in developing countries, particularly near protected areas. In this thesis, I use an interdisciplinary approach based on a threefold vulnerability framework to examine the specific issue of crop-raiding in Loango National Park, Gabon. First, I investigate the context of conservatio…	No	No	N/A	N/A	N/A	N/A
60092214	Wrangham (1980)	Sex differences in the behavioural ecology of chimpanzees in the Gombe National Park, Tanzania./td>	1980	All-day observations of focal individuals were analysed to compare grouping and ranging patterns and the proportion of time spent feeding by females and males; sexually receptive females were not included. Females spent most of their time alone, whereas males spent most of their time in parties with other males. Females travelled shorter distances than males, and spent their time in smaller core …	No	No	N/A	N/A	N/A	N/A
60023039	Nakashima (2013)	Assessment of Landscape-Scale Distribution of Sympatric Great Apes in African Rainforests: Concurrent Use of Nest and Camera-Trap Surveys/td>	2013	Information on the distribution and abundance of sympatric great apes (Pan troglodytes troglodytes and Gorilla gorilla gorilla) are important for effective conservation and management. Although much research has been done to improve the precision of nest-surveys, trade-offs between data-reliability and research-efficiency have not been solved. In this study, we used different approaches to assess…	No	No	N/A	N/A	N/A	N/A
60073274	Lekgau (2019)	Wildlife Tourism and Host Communities: The Case of the Kgalagadi Transfrontier Park/td>	2019	The overall purpose of the current study was to investigate the contributions made by wildlife tourism in the Kgalagadi Transfrontier Park to two communities living adjacent to the Park. The Kgalagadi Transfrontier Park is the largest transfrontier conservation area in the sub- Saharan area of the African continent, with wildlife tourism having been conceptualised as a means of creating jobs, and…	No	No	N/A	N/A	N/A	N/A	both governance and community management were discussed but no comparator given
60026559	Broekhuis (2018)	Feeding ecology of cheetahs in the Maasai Mara, Kenya and the potential for intra- and interspecific competition/td>	2018	Competition is an important ecological factor influencing the population dynamics of carnivores especially as shifts in prey selection could have negative consequences for other members of the carnivore guild. It is therefore important to determine a species' resource requirements to help understand the potential degree and consequences of competition. Cheetahs Acinonyx jubatus compete over resou…	No	No	N/A	N/A	N/A	N/A
60073014	Macura (2015)	Measuring the Effectiveness of Conservation Governance, Policies and Programmes in Forest Protected Areas/td>	2015	Failures of governance underlay many problems in natural resource management. In situ conservation strategies, such as forest protected areas (FPAs), are currently one of the main strategies for forest and terrestrial biodiversity conservation. Nevertheless, there is no clear evidence in the current literature on the exact role of governance arrangements and cause-effect relationships between dec…	Yes	No	Yes	Yes	Yes	fit
60011330	Schwabe (2015)	A study on the postrelease behaviour and habitat preferences of black rhinos (Diceros bicornis) reintroduced into a fenced reserve in Namibia/td>	2015	Translocations and reintroductions are key elements for the population management of the critically endangered black rhino (Diceros bicornis, Linnaeus, 1758). In this study, we investigated the postrelease behaviour and habitat preferences of a black rhino starter group (n = 4) on the individual level. The animals were reintroduced to a fenced game reserve (87 km 2) in North-Central Namibia 1 yea…	No	No	N/A	N/A	N/A	N/A
60193646	Mo (2019)	A Survey of Mammals and Birds Diversity in Jianfengling District of Hainan Province by Using Camera-Trapping/td>	2019	【Objective】 This study aimed to determine the status of wildlife in Jianfengling district of Hainan Province, and provide substantial data for biodiversity conservation. 【Method】 From March 2014 to March 2015 and May to November 2015, the diversity of mammals and birds in Jianfengling Nature Reserve and the surrounding forest areas in Hainan was investigated with infrared cameras. 【Result】 In thi…	No	No	N/A	N/A	N/A	N/A
60015932	Chase (2016)	Continent-wide survey reveals massive decline in African savannah elephants/td>	2016	African elephants (Loxodonta africana) are imperiled by poaching and habitat loss. Despite global attention to the plight of elephants, their population sizes and trends are uncertain or unknown over much of Africa. To conserve this iconic species, conservationists need timely, accurate data on elephant populations. Here, we report the results of the Great Elephant Census (GEC), the first contine…	No	No	N/A	N/A	N/A	N/A
60018705	Kassam (2004)	Marginalisation of the Waata Oromo hunter-gatherers of Kenya: Insider and outsider perspectives/td>	2004	This paper examines how the way of life of a little known group of hunter-gatherers, the Waata Oromo, was brought to an end through British colonial wildlife conservation laws and the creation of national parks in Kenya. Through this policy and that of the containment of ethnic groups to 'tribal reserves', the Waata lost their place in the regional economic system and suffered loss of cultural id…	No	No	N/A	N/A	N/A	N/A
60094645	Packer (1987)	Intrasexual co-operation and the sex ratio in African lions./td>	1987	Panthero leo in the Serengeti National Park and Ngorongoro Crater, Tanzania, live in stable social groups. The reproductive success of individuals of each sex depends on the number of like-sexed companions that they have. Males form coalitions of up to 7 individuals that act as a unit in competition against other coalitions. A successful coalition gains temporary, exclusive access to a group of f…	No	No	N/A	N/A	N/A	N/A
[truncated: 414 more rows]
